# Supplementary material for: Ocean-wide comparisons of mesopelagic planktonic community structures
Source: ISME Commun. 2023 Aug 18;3:83. doi: 10.1038/s43705-023-00279-9 (PMC10439195; doi:10.1038/s43705-023-00279-9)
Supplement: Supplementary file 9 — Supplementary Tables [file 43705_2023_279_MOESM9_ESM.xlsx]

## Sheet: README
TableS0. Data availability
Data type	Assemblages studied in the manuscript
Reference	Manuscript reference for the data set
Data download	Repository to access the data files
# Reads	Total reads number of the complete data set presented in the original manuscripts
# OTUs	Total OTU number included in the present analysis after filtering
Comments	Additional information about the data repository
TableS1. PERMANOVA Oceanic Basins
Table Sup 1. PERMANOVA test for oceanic basins
TableS2. ANOVA CCA
Table Sup 2. Significance of the explained variance by each explanatory variable with all the others used as covariables (independently from their order in the model)
TableS3. Ecoregion classification
Ecoregion class	Ecoregion acronym used in the manuscript
Description	Ecoregion OTU definition
Phage count	Phage OTU couting for each ecoregion
NCDLV count	NCDLV OTU couting for each ecoregion
Prokaryote count	Prokaryote OTU couting for each ecoregion
pico-Eukaryote count	Phage OTU couting for each ecoregion
TableS4. Phage OTU associated to each Ecoregion
ID	OTU identifyer
Lineage	Taxonomic classification
Taxogroup	Taxonomic level grouping
Assemblage	Taxonomic group evaluated
p.value.bh	p-value after BH correction assumed for OTU Ecoregion classification
Ecoregion	Ecoregion defined based on environmental carachteristics
TableS5. Nucleo-citoplasmic Large DNA Virus OTU associated to each Ecoregion
ID	OTU identifyer
Lineage	Taxonomic classification
Taxogroup	Taxonomic level grouping
Assemblage	Taxonomic group evaluated
p.value.bh	p-value after BH correction assumed for OTU Ecoregion classification
Ecoregion	Ecoregion defined based on environmental carachteristics
TableS6. Prokaryote OTU associated to each Ecoregion
ID	OTU identifyer
Lineage	Taxonomic classification
Taxogroup	Taxonomic level grouping
Assemblage	Taxonomic group evaluated
p.value.bh	p-value after BH correction assumed for OTU Ecoregion classification
Ecoregion	Ecoregion defined based on environmental carachteristics
TableS7. pico-Eukaryote OTU associated to each Ecoregion
ID	OTU identifyer
Lineage	Taxonomic classification
Taxogroup	Taxonomic level grouping
Assemblage	Taxonomic group evaluated
p.value.bh	p-value after BH correction assumed for OTU Ecoregion classification
Ecoregion	Ecoregion defined based on environmental carachteristics

## Sheet: TableS0. Data availability
Data type	Reference	Data download	# Reads	# OTUs	Comments
Phages	Gregory et al., 2019	https://bitbucket.org/MAVERICLab/gov2/downloads/	7676838602	4283	ENA references for the metagenomics reads for prokaryotic viruses are published in Gregory et al., 2019; see their Table S3. A complete abundance data file can be downloaded at https://bitbucket.org/MAVERICLab/gov2/downloads/
NCLDV	Endo et al.,2020	ftp://ftp.genome.jp/pub/db/community/tara/Biogeography/	2917482727	5538	Files used for recruiting NCLDV polB genes as well as processed abundance profiles of eukaryotes and NCLDVs with corresponding environmental data are available for download at the GenomeNet FTP (ftp://ftp.genome.jp/pub/db/community/tara/Biogeography/)
Prokaryotes	Salazar et al., 2019	https://www.ocean-microbiome.org	1730796	12879	ENA references for the metagenomics reads corresponding to the size fraction 0.22-1.6/3 μm for prokaryotes see https://zenodo.org/record/3473199. OM-RGCv2 datafile is available for download at https://www.ocean-microbiome.org ; also in https://www.ebi.ac.uk/biostudies/studies/S-BSST297
pico-Eukaryotes	de Vargas et al., 2015; Ibarbalz et al. 2019	https://zenodo.org/record/3768510	72493010300	146312	18S rRNA gene metabarcoding reads are available under the number European Nucleotide Archive (ENA): PRJEB6610 and PRJEB9737. Datafile can be downloaded at https://zenodo.org/record/3768510
On board sampling methods	Pesant et al. 2015				Methodological context about for the sampling and on-board-preparation of samples during the Tara Oceans Expedition (2009-2013)
Sequencing data	Alberti et al. 2017				Full description of experiments to generate sequencing data
Contextual data	Tara Oceans Consortium	https://doi.org/10.1594/PANGAEA.875582.			Contextual data from the Tara Oceans expedition, including those that are newly released from the Arctic Ocean

## Sheet: TableS1.PERMANOVA_OcenicBasins
Phage Epipelagic
	Df	SumsOfSqs	MeanSqs	F.Model	R2	Pr(>F)
Oceanic basins	2	1824.3	912.16	2.4415	0.30744	0.001	***
Residuals	11	4109.7	373.61		0.69256
Total	13	5934.0			1.00000
Phage Mesopelagic
	Df	SumsOfSqs	MeanSqs	F.Model	R2	Pr(>F)
Oceanic basins	2	1504.6	752.28	3.3042	0.3753	0.001	***
Residuals	11	2504.4	227.67		0.6247
Total	13	4009.0			1.0000
NCLDV Epipelagic
	Df	SumsOfSqs	MeanSqs	F.Model	R2	Pr(>F)
Oceanic basins	2	3828.8	1914.4	1.8647	0.14495	0.001	***
Residuals	22	22586.1	1026.6		0.85505
Total	24	26414.9			1.00000
NCLDV Mesopelagic
	Df	SumsOfSqs	MeanSqs	F.Model	R2	Pr(>F)
Oceanic basins	2	957.6	478.78	1.8199	0.13663	0.003	**
Residuals	23	6051.0	263.09		0.86337
Total	25	7008.5			1.00000
Prokaryote Epipelagic
	Df	SumsOfSqs	MeanSqs	F.Model	R2	Pr(>F)
Oceanic basins	2	4718.7	2359.37	2.7313	0.19891	0.001	***
Residuals	22	19003.8	863.81		0.80109
Total	24	23722.6			1.00000
Prokaryotes Mesopelagic
	Df	SumsOfSqs	MeanSqs	F.Model	R2	Pr(>F)
Oceanic basins	2	7477.9	3738.9	4.7139	0.29073	0.001	***
Residuals	23	18242.8	793.2		0.70927
Total	25	25720.7			1.00000
Eukaryote Epipelagic
	Df	SumsOfSqs	MeanSqs	F.Model	R2	Pr(>F)
Oceanic basins	2	50458	25229	1.9681	0.12325	0.001	***
Residuals	28	358927	12819		0.87675
Total	30	409385			1.00000
Eukaryote Mesopelagic
	Df	SumsOfSqs	MeanSqs	F.Model	R2	Pr(>F)
Oceanic basins	2	28247	14123.5	2.2961	0.1367	0.001	***
Residuals	29	178382	6151.1		0.8633
Total	31	206629			1.0000

## Sheet: TableS2. ANOVA CCA
Table Sup 2. Significance of the explained variance by each explanatory variable with all the others used as covariables (independently from their order in the model)
		Phages Epi				Phage MES				NCDLV Epi				NCDLV MES				Prokaryotes Epi				Prokaryotes MES				pico-Eukaryotes Epi				pico-Eukaryotes MES
	Df	ChiS	F	Pr(>F)	Df	ChiS	F	Pr(>F)	Df	ChiS	F	Pr(>F)	Df	ChiS	F	Pr(>F)	Df	ChiS	F	Pr(>F)	Df	ChiS	F	Pr(>F)	Df	ChiS	F	Pr(>F)	Df	ChiS	F	Pr(>F)
Temp (°C)	1	0.34	1.34	0.048	1	0.31	2.09	0.006	1	0.25	1.56	0.001	1	0.20	1.35	0.043	1	0.07	1.61	0.062	1	0.04	0.97	0.41	1	0.12	1.35	0.108	1	0.13	1.25	0.168
Sal_50	1	0.31	1.24	0.132	1	0.20	1.37	0.151	1	0.21	1.29	0.033	1	0.17	1.14	0.186	1	0.07	1.60	0.088	1	0.04	0.84	0.590	1	0.08	0.86	0.576	1	0.11	1.04	0.304
OXYGEN (µmol/Kg)	1	0.32	1.26	0.126	1	0.36	2.44	0.001	1	0.21	1.30	0.036	1	0.23	1.57	0.005	1	0.04	1.07	0.303	1	0.12	2.56	0.004	1	0.09	1.05	0.373	1	0.15	1.42	0.033
NO3- (µmol/L)	1	0.52	2.08	0.001	1	0.18	1.21	0.230	1	0.19	1.18	0.083	1	0.25	1.71	0.031	1	0.05	1.30	0.152	1	0.08	1.85	0.039	1	0.15	1.62	0.065	1	0.23	2.15	0.001
Chla (mg/m**3)	1	0.27	1.08	0.308	1	0.17	1.13	0.306	1	0.22	1.35	0.019	1	0.32	2.18	0.001	1	0.06	1.42	0.106	1	0.04	0.88	0.575	1	0.11	1.17	0.173	1	0.16	1.56	0.016
particle flux	1	0.38	1.53	0.013	1	0.36	2.44	0.001	1	0.19	1.15	0.197	1	0.22	1.47	0.048	1	0.03	0.7	0.606	1	0.04	0.99	0.418	1	0.06	0.64	0.807	1	0.16	1.55	0.009
Residual	8	1.76			7	1.04			18	2.98			19	3.83			18	0.75			19	0.89			24	2.28			25	2.66
Epi - Epipelagic
MES - Mesopelagic
Df - Degrees of freedom
ChiS - ChiSquare
F - Permutation statistic test
Pr(>F) - p-value from permutation test

## Sheet: TableS3 Eco-region Classificati
Eco-region classification	Description	Phage count	NCLDV count	Prokaryote count	pico-Eukaryote count
OMZ	OTU present in OMZ ecoregion	177	18	384	711
Core MES	OTU present in both Oxic MES oxic and OMZ ecoregion	63	87	685	614
Oxic MES	OTU present oxic MES ecoregion	33	31	595	955
EPI	OTU present in EPI ecoregion	4	375	871	4648
UBI	OTU either present in all ecoregions or not statistically assigned to one especific	3992	5027	10182	112921

## Sheet: TableS4 Phage OTU associated t
ID	Lineage	Taxogroup	Assemblage	p.value.bh	Eco Region
7028.1.59051.CCTTC:Malaspina:NODE:2565:length:7357:cov:12.286401	Podoviridae	Podoviridae	Phage	0.0531748946568755	UBI
7028.1.59051.CCTTC:Malaspina:NODE:3325:length:6053:cov:6.927711	Podoviridae	Podoviridae	Phage	0.41552026655116503	UBI
7028.1.59051.CCTTC:Malaspina:NODE:3704:length:5616:cov:3.255281	Podoviridae	Podoviridae	Phage	0.08251120666676179	UBI
7029.1.59050.AAGGG:Malaspina:NODE:1653:length:7682:cov:6.127942	Podoviridae	Podoviridae	Phage	0.041731753889283386	Core MES
7030.1.59052.GGACC:Malaspina:NODE:2319:length:6819:cov:2.481460	Podoviridae	Podoviridae	Phage	0.41552026655116503	UBI
7030.1.59052.GGACC:Malaspina:NODE:2510:length:6412:cov:3.410892	Podoviridae	Podoviridae	Phage	0.06076274382337112	UBI
7034.1.59397.GTGTT:Malaspina:NODE:1742:length:9389:cov:5.201138	Podoviridae	Podoviridae	Phage	0.0339572407811604	Core MES
7035.1.59396.CACAC:Malaspina:NODE:1014:length:11259:cov:3.538365	Podoviridae	Podoviridae	Phage	0.41552026655116503	UBI
7035.1.59396.CACAC:Malaspina:NODE:393:length:23372:cov:3.837347	Podoviridae	Podoviridae	Phage	0.6138447268099015	UBI
7037.1.59410.ACACG:Malaspina:NODE:1530:length:10683:cov:4.352065	Podoviridae	Podoviridae	Phage	0.0076589583798685745	Core MES
7037.1.59410.ACACG:Malaspina:NODE:190:length:35434:cov:8.048053	Podoviridae	Podoviridae	Phage	0.18238423696871423	UBI
7037.1.59410.ACACG:Malaspina:NODE:2250:length:8453:cov:7.736509	Podoviridae	Podoviridae	Phage	0.027096303946532698	MES
7058.1.60048.TGTGA:Malaspina:NODE:3584:length:5064:cov:5.211550	Podoviridae	Podoviridae	Phage	0.6138447268099015	UBI
7151.1.61919.ACAAA:Malaspina:NODE:1003:length:12640:cov:7.909019	Podoviridae	Podoviridae	Phage	0.1317725550319354	UBI
7151.1.61919.ACAAA:Malaspina:NODE:1026:length:12510:cov:18.624065	Podoviridae	Podoviridae	Phage	1.0102824227079155e-4	OMZ
7151.1.61919.ACAAA:Malaspina:NODE:1539:length:9468:cov:4.019700	Podoviridae	Podoviridae	Phage	1.0102824227079155e-4	OMZ
7151.1.61919.ACAAA:Malaspina:NODE:1652:length:9106:cov:3.853029	Podoviridae	Podoviridae	Phage	0.18090705869131446	UBI
7151.1.61919.ACAAA:Malaspina:NODE:1875:length:8380:cov:4.318560	Podoviridae	Podoviridae	Phage	0.029596016199248475	OMZ
7151.1.61919.ACAAA:Malaspina:NODE:1934:length:8246:cov:3.858857	Podoviridae	Podoviridae	Phage	7.398435340977658e-4	OMZ
7151.1.61919.ACAAA:Malaspina:NODE:1982:length:8103:cov:6.025667	Podoviridae	Podoviridae	Phage	0.0012659700033429509	OMZ
7151.1.61919.ACAAA:Malaspina:NODE:2422:length:7111:cov:9.795991	Podoviridae	Podoviridae	Phage	0.06989750188446349	UBI
7151.1.61919.ACAAA:Malaspina:NODE:2715:length:6662:cov:3.875323	Podoviridae	Podoviridae	Phage	1.3615053491340366e-5	OMZ
7151.1.61919.ACAAA:Malaspina:NODE:2749:length:6611:cov:4.252525	Podoviridae	Podoviridae	Phage	7.398435340977658e-4	OMZ
7151.1.61919.ACAAA:Malaspina:NODE:279:length:32464:cov:5.833205	Podoviridae	Podoviridae	Phage	0.1867538718672118	UBI
7151.1.61919.ACAAA:Malaspina:NODE:3676:length:5546:cov:6.646553	Podoviridae	Podoviridae	Phage	0.029596016199248475	OMZ
7151.1.61919.ACAAA:Malaspina:NODE:3744:length:5476:cov:4.744027	Podoviridae	Podoviridae	Phage	0.0050391445040654575	OMZ
7151.1.61919.ACAAA:Malaspina:NODE:4323:length:5036:cov:14.293608	Podoviridae	Podoviridae	Phage	1.3615053491340366e-5	OMZ
7151.1.61919.ACAAA:Malaspina:NODE:722:length:15723:cov:10.009395	Podoviridae	Podoviridae	Phage	8.784737729041942e-4	OMZ
7151.1.61919.ACAAA:Malaspina:NODE:780:length:15197:cov:5.251653	Podoviridae	Podoviridae	Phage	0.029596016199248475	OMZ
7151.1.61919.ACAAA:Malaspina:NODE:798:length:14937:cov:3.441790	Podoviridae	Podoviridae	Phage	0.0050391445040654575	OMZ
7151.1.61919.ACAAA:Malaspina:NODE:856:length:14250:cov:4.317646	Podoviridae	Podoviridae	Phage	0.08214950750183864	UBI
7152.1.61920.GTGGC:Malaspina:NODE:1618:length:8167:cov:4.318294	Podoviridae	Podoviridae	Phage	0.6138447268099015	UBI
7153.1.61927.TGTGA:Malaspina:NODE:1819:length:9601:cov:4.220811	Podoviridae	Podoviridae	Phage	0.18238423696871423	UBI
7153.1.61927.TGTGA:Malaspina:NODE:673:length:20917:cov:9.797265	Podoviridae	Podoviridae	Phage	0.18238423696871423	UBI
7153.1.61927.TGTGA:Malaspina:NODE:803:length:18182:cov:7.800497	Podoviridae	Podoviridae	Phage	0.041731753889283386	Core MES
7154.1.61923.CACCT:Malaspina:NODE:1767:length:11188:cov:3.240212	Podoviridae	Podoviridae	Phage	0.1985251003844967	UBI
7154.1.61923.CACCT:Malaspina:NODE:2761:length:7938:cov:2.361404	Podoviridae	Podoviridae	Phage	0.6138447268099015	UBI
Station100:DCM:ALL:assembly:NODE:1008:length:20708:cov:4.187915	Podoviridae	Podoviridae	Phage	0.5478305700231141	UBI
Station100:DCM:ALL:assembly:NODE:101:length:58975:cov:96.540682	Podoviridae	Podoviridae	Phage	0.41552026655116503	UBI
Station100:DCM:ALL:assembly:NODE:1016:length:20507:cov:4.575396	Podoviridae	Podoviridae	Phage	0.6138447268099015	UBI
Station100:DCM:ALL:assembly:NODE:1058:length:20015:cov:3.233868	Podoviridae	Podoviridae	Phage	0.6138447268099015	UBI
Station100:DCM:ALL:assembly:NODE:1084:length:19645:cov:3.440633	Podoviridae	Podoviridae	Phage	0.5478305700231141	UBI
Station100:DCM:ALL:assembly:NODE:115:length:56772:cov:11.658956	Podoviridae	Podoviridae	Phage	0.6255013553675298	UBI
Station100:DCM:ALL:assembly:NODE:1244:length:17790:cov:4.166056	Podoviridae	Podoviridae	Phage	0.5478305700231141	UBI
Station100:DCM:ALL:assembly:NODE:1255:length:17702:cov:10.382048	Podoviridae	Podoviridae	Phage	0.6138447268099015	UBI
Station100:DCM:ALL:assembly:NODE:129:length:54942:cov:4.411646	Podoviridae	Podoviridae	Phage	0.41552026655116503	UBI
Station100:DCM:ALL:assembly:NODE:1442:length:16020:cov:11.928155	Podoviridae	Podoviridae	Phage	0.6255013553675298	UBI
Station100:DCM:ALL:assembly:NODE:146:length:52640:cov:44.986517	Podoviridae	Podoviridae	Phage	0.5478305700231141	UBI
Station100:DCM:ALL:assembly:NODE:1475:length:15752:cov:27.337899	Podoviridae	Podoviridae	Phage	0.5478305700231141	UBI
Station100:DCM:ALL:assembly:NODE:148:length:52383:cov:4.093984	Podoviridae	Podoviridae	Phage	0.6138447268099015	UBI
Station100:DCM:ALL:assembly:NODE:1569:length:15098:cov:4.352656	Podoviridae	Podoviridae	Phage	0.6138447268099015	UBI
Station100:DCM:ALL:assembly:NODE:1607:length:14813:cov:4.494376	Podoviridae	Podoviridae	Phage	0.6255013553675298	UBI
Station100:DCM:ALL:assembly:NODE:1645:length:14611:cov:3.046235	Podoviridae	Podoviridae	Phage	0.6255013553675298	UBI
Station100:DCM:ALL:assembly:NODE:1652:length:14557:cov:8.111847	Podoviridae	Podoviridae	Phage	0.6138447268099015	UBI
Station100:DCM:ALL:assembly:NODE:1780:length:13709:cov:2.984913	Podoviridae	Podoviridae	Phage	0.6138447268099015	UBI
Station100:DCM:ALL:assembly:NODE:1858:length:13295:cov:18.165332	Podoviridae	Podoviridae	Phage	0.41552026655116503	UBI
Station100:DCM:ALL:assembly:NODE:190:length:47934:cov:29.803943	Podoviridae	Podoviridae	Phage	0.22630362749369196	UBI
Station100:DCM:ALL:assembly:NODE:1908:length:13043:cov:11.071374	Podoviridae	Podoviridae	Phage	0.6138447268099015	UBI
Station100:DCM:ALL:assembly:NODE:1956:length:12775:cov:2.252830	Podoviridae	Podoviridae	Phage	0.36142215616745543	UBI
Station100:DCM:ALL:assembly:NODE:213:length:45729:cov:4.350966	Podoviridae	Podoviridae	Phage	0.5478305700231141	UBI
Station100:DCM:ALL:assembly:NODE:220:length:44916:cov:3.673547	Podoviridae	Podoviridae	Phage	0.6138447268099015	UBI
Station100:DCM:ALL:assembly:NODE:2230:length:11562:cov:13.171200	Podoviridae	Podoviridae	Phage	0.6138447268099015	UBI
Station100:DCM:ALL:assembly:NODE:2297:length:11301:cov:158.884137	Podoviridae	Podoviridae	Phage	0.6138447268099015	UBI
Station100:DCM:ALL:assembly:NODE:2365:length:11104:cov:6.370531	Podoviridae	Podoviridae	Phage	0.5478305700231141	UBI
Station100:DCM:ALL:assembly:NODE:24:length:104257:cov:3.994990	Podoviridae	Podoviridae	Phage	0.5478305700231141	UBI
Station100:DCM:ALL:assembly:NODE:2419:length:10906:cov:3.799005	Podoviridae	Podoviridae	Phage	0.6255013553675298	UBI
Station100:DCM:ALL:assembly:NODE:261:length:41317:cov:17.933765	Podoviridae	Podoviridae	Phage	0.6138447268099015	UBI
Station100:DCM:ALL:assembly:NODE:266:length:40866:cov:10.123496	Podoviridae	Podoviridae	Phage	0.6138447268099015	UBI
Station100:DCM:ALL:assembly:NODE:2764:length:9902:cov:3.403575	Podoviridae	Podoviridae	Phage	0.6255013553675298	UBI
Station100:DCM:ALL:assembly:NODE:28:length:93753:cov:38.017706	Podoviridae	Podoviridae	Phage	0.5478305700231141	UBI
Station100:DCM:ALL:assembly:NODE:2852:length:9688:cov:2.944358	Podoviridae	Podoviridae	Phage	0.6255013553675298	UBI
Station100:DCM:ALL:assembly:NODE:288:length:39548:cov:6.057048	Podoviridae	Podoviridae	Phage	0.6138447268099015	UBI
Station100:DCM:ALL:assembly:NODE:2913:length:9509:cov:8.397398	Podoviridae	Podoviridae	Phage	0.2831770244126792	UBI
Station100:DCM:ALL:assembly:NODE:2949:length:9420:cov:85.739242	Podoviridae	Podoviridae	Phage	0.6138447268099015	UBI
Station100:DCM:ALL:assembly:NODE:298:length:39183:cov:7.589527	Podoviridae	Podoviridae	Phage	0.6138447268099015	UBI
Station100:DCM:ALL:assembly:NODE:3048:length:9197:cov:5.319186	Podoviridae	Podoviridae	Phage	0.36142215616745543	UBI
Station100:DCM:ALL:assembly:NODE:330:length:37703:cov:4.435030	Podoviridae	Podoviridae	Phage	0.6138447268099015	UBI
Station100:DCM:ALL:assembly:NODE:3328:length:8659:cov:3.145979	Podoviridae	Podoviridae	Phage	0.5478305700231141	UBI
Station100:DCM:ALL:assembly:NODE:34:length:86591:cov:4.971272	Podoviridae	Podoviridae	Phage	0.6255013553675298	UBI
Station100:DCM:ALL:assembly:NODE:346:length:36955:cov:6.939024	Podoviridae	Podoviridae	Phage	0.41552026655116503	UBI
Station100:DCM:ALL:assembly:NODE:3485:length:8398:cov:46.406568	Podoviridae	Podoviridae	Phage	0.5478305700231141	UBI
Station100:DCM:ALL:assembly:NODE:3502:length:8368:cov:6.162396	Podoviridae	Podoviridae	Phage	0.3475736305171037	UBI
Station100:DCM:ALL:assembly:NODE:362:length:36460:cov:159.460651	Podoviridae	Podoviridae	Phage	0.41552026655116503	UBI
Station100:DCM:ALL:assembly:NODE:3646:length:8110:cov:5.679454	Podoviridae	Podoviridae	Phage	0.5478305700231141	UBI
Station100:DCM:ALL:assembly:NODE:38:length:81067:cov:5.031835	Podoviridae	Podoviridae	Phage	0.6255013553675298	UBI
Station100:DCM:ALL:assembly:NODE:40:length:79636:cov:5.085875	Podoviridae	Podoviridae	Phage	0.6138447268099015	UBI
Station100:DCM:ALL:assembly:NODE:4101:length:7468:cov:58.426683	Podoviridae	Podoviridae	Phage	0.6138447268099015	UBI
Station100:DCM:ALL:assembly:NODE:411:length:34828:cov:21.371035	Podoviridae	Podoviridae	Phage	0.6138447268099015	UBI
Station100:DCM:ALL:assembly:NODE:414:length:34534:cov:9.079962	Podoviridae	Podoviridae	Phage	0.6255013553675298	UBI
Station100:DCM:ALL:assembly:NODE:417:length:34428:cov:8.406627	Podoviridae	Podoviridae	Phage	0.6138447268099015	UBI
Station100:DCM:ALL:assembly:NODE:4357:length:7132:cov:2.799209	Podoviridae	Podoviridae	Phage	0.02044595681998505	EPI
Station100:DCM:ALL:assembly:NODE:438:length:33669:cov:9.135717	Podoviridae	Podoviridae	Phage	0.6138447268099015	UBI
Station100:DCM:ALL:assembly:NODE:4509:length:6956:cov:8.591219	Podoviridae	Podoviridae	Phage	0.36142215616745543	UBI
Station100:DCM:ALL:assembly:NODE:4514:length:6952:cov:2.416993	Podoviridae	Podoviridae	Phage	0.6138447268099015	UBI
Station100:DCM:ALL:assembly:NODE:4822:length:6645:cov:2.182094	Podoviridae	Podoviridae	Phage	0.36142215616745543	UBI
Station100:DCM:ALL:assembly:NODE:512:length:31209:cov:4.985010	Podoviridae	Podoviridae	Phage	0.5478305700231141	UBI
Station100:DCM:ALL:assembly:NODE:521:length:30931:cov:10.455823	Podoviridae	Podoviridae	Phage	0.6138447268099015	UBI
Station100:DCM:ALL:assembly:NODE:5268:length:6161:cov:23.158205	Podoviridae	Podoviridae	Phage	0.41552026655116503	UBI
Station100:DCM:ALL:assembly:NODE:5488:length:5984:cov:5.180300	Podoviridae	Podoviridae	Phage	0.36142215616745543	UBI
Station100:DCM:ALL:assembly:NODE:5992:length:5603:cov:15.107246	Podoviridae	Podoviridae	Phage	0.5961404193965866	UBI
Station100:DCM:ALL:assembly:NODE:603:length:28420:cov:8.896492	Podoviridae	Podoviridae	Phage	0.6138447268099015	UBI
Station100:DCM:ALL:assembly:NODE:6247:length:5428:cov:2.577703	Podoviridae	Podoviridae	Phage	0.6255013553675298	UBI
Station100:DCM:ALL:assembly:NODE:632:length:27778:cov:8.446957	Podoviridae	Podoviridae	Phage	0.47489420268901633	UBI
Station100:DCM:ALL:assembly:NODE:6608:length:5204:cov:9.512721	Podoviridae	Podoviridae	Phage	0.5478305700231141	UBI
Station100:DCM:ALL:assembly:NODE:674:length:26660:cov:31.524262	Podoviridae	Podoviridae	Phage	0.5478305700231141	UBI
Station100:DCM:ALL:assembly:NODE:70:length:64132:cov:7.119185	Podoviridae	Podoviridae	Phage	0.6138447268099015	UBI
Station100:DCM:ALL:assembly:NODE:722:length:25554:cov:3.358563	Podoviridae	Podoviridae	Phage	0.6138447268099015	UBI
Station100:DCM:ALL:assembly:NODE:808:length:24069:cov:74.628259	Podoviridae	Podoviridae	Phage	0.5478305700231141	UBI
Station100:DCM:ALL:assembly:NODE:827:length:23715:cov:6.291505	Podoviridae	Podoviridae	Phage	0.6255013553675298	UBI
Station100:DCM:ALL:assembly:NODE:839:length:23431:cov:5.025154	Podoviridae	Podoviridae	Phage	0.5478305700231141	UBI
Station100:DCM:ALL:assembly:NODE:859:length:23059:cov:7.280951	Podoviridae	Podoviridae	Phage	0.6255013553675298	UBI
Station100:DCM:ALL:assembly:NODE:952:length:21488:cov:64.931834	Podoviridae	Podoviridae	Phage	0.6138447268099015	UBI
Station100:DCM:ALL:assembly:NODE:987:length:20990:cov:24.641892	Podoviridae	Podoviridae	Phage	0.5478305700231141	UBI
Station100:MES:ALL:assembly:NODE:1055:length:14689:cov:4.659833	Podoviridae	Podoviridae	Phage	0.0050391445040654575	OMZ
Station100:MES:ALL:assembly:NODE:1110:length:14139:cov:6.528685	Podoviridae	Podoviridae	Phage	0.41552026655116503	UBI
Station100:MES:ALL:assembly:NODE:1117:length:14077:cov:2.642490	Podoviridae	Podoviridae	Phage	0.41552026655116503	UBI
Station100:MES:ALL:assembly:NODE:1136:length:13973:cov:3.123150	Podoviridae	Podoviridae	Phage	0.029596016199248475	OMZ
Station100:MES:ALL:assembly:NODE:1215:length:13510:cov:8.904274	Podoviridae	Podoviridae	Phage	0.6255013553675298	UBI
Station100:MES:ALL:assembly:NODE:1485:length:12002:cov:2.748891	Podoviridae	Podoviridae	Phage	0.36142215616745543	UBI
Station100:MES:ALL:assembly:NODE:1583:length:11551:cov:6.437283	Podoviridae	Podoviridae	Phage	0.2691866671745799	UBI
Station100:MES:ALL:assembly:NODE:1619:length:11400:cov:13.571089	Podoviridae	Podoviridae	Phage	0.41552026655116503	UBI
Station100:MES:ALL:assembly:NODE:1640:length:11331:cov:6.132405	Podoviridae	Podoviridae	Phage	0.0050391445040654575	OMZ
Station100:MES:ALL:assembly:NODE:171:length:43552:cov:4.534979	Podoviridae	Podoviridae	Phage	0.13379577696891748	UBI
Station100:MES:ALL:assembly:NODE:173:length:42915:cov:9.293467	Podoviridae	Podoviridae	Phage	0.0050391445040654575	OMZ
Station100:MES:ALL:assembly:NODE:182:length:41956:cov:4.833608	Podoviridae	Podoviridae	Phage	0.41552026655116503	UBI
Station100:MES:ALL:assembly:NODE:1915:length:10219:cov:2.916470	Podoviridae	Podoviridae	Phage	0.029596016199248475	OMZ
Station100:MES:ALL:assembly:NODE:193:length:41070:cov:7.048982	Podoviridae	Podoviridae	Phage	0.13379577696891748	UBI
Station100:MES:ALL:assembly:NODE:1937:length:10139:cov:2.514974	Podoviridae	Podoviridae	Phage	0.41552026655116503	UBI
Station100:MES:ALL:assembly:NODE:2019:length:9893:cov:35.344277	Podoviridae	Podoviridae	Phage	6.760381616014138e-4	OMZ
Station100:MES:ALL:assembly:NODE:203:length:40118:cov:4.077628	Podoviridae	Podoviridae	Phage	0.13379577696891748	UBI
Station100:MES:ALL:assembly:NODE:212:length:39336:cov:4.066775	Podoviridae	Podoviridae	Phage	0.41552026655116503	UBI
Station100:MES:ALL:assembly:NODE:2135:length:9579:cov:21.292209	Podoviridae	Podoviridae	Phage	0.0028405925482530687	OMZ
Station100:MES:ALL:assembly:NODE:2165:length:9493:cov:11.434520	Podoviridae	Podoviridae	Phage	0.0036599713926134757	Core MES
Station100:MES:ALL:assembly:NODE:219:length:38880:cov:14.555261	Podoviridae	Podoviridae	Phage	0.41552026655116503	UBI
Station100:MES:ALL:assembly:NODE:2268:length:9224:cov:27.704112	Podoviridae	Podoviridae	Phage	0.6095846546275151	UBI
Station100:MES:ALL:assembly:NODE:2404:length:8925:cov:4.913529	Podoviridae	Podoviridae	Phage	0.0050391445040654575	OMZ
Station100:MES:ALL:assembly:NODE:2454:length:8797:cov:2.725806	Podoviridae	Podoviridae	Phage	0.6138447268099015	UBI
Station100:MES:ALL:assembly:NODE:252:length:35350:cov:3.356509	Podoviridae	Podoviridae	Phage	0.41552026655116503	UBI
Station100:MES:ALL:assembly:NODE:269:length:34316:cov:54.996643	Podoviridae	Podoviridae	Phage	0.41552026655116503	UBI
Station100:MES:ALL:assembly:NODE:277:length:34006:cov:3.008895	Podoviridae	Podoviridae	Phage	0.40419764222114984	UBI
Station100:MES:ALL:assembly:NODE:2859:length:8021:cov:4.730228	Podoviridae	Podoviridae	Phage	0.41552026655116503	UBI
Station100:MES:ALL:assembly:NODE:3127:length:7516:cov:12.378770	Podoviridae	Podoviridae	Phage	0.023523101299967777	OMZ
Station100:MES:ALL:assembly:NODE:316:length:31355:cov:3.232141	Podoviridae	Podoviridae	Phage	7.398435340977658e-4	OMZ
Station100:MES:ALL:assembly:NODE:3196:length:7412:cov:3.378415	Podoviridae	Podoviridae	Phage	0.00358608842392015	OMZ
Station100:MES:ALL:assembly:NODE:3488:length:7031:cov:5.943521	Podoviridae	Podoviridae	Phage	0.18238423696871423	UBI
Station100:MES:ALL:assembly:NODE:3666:length:6792:cov:4.224135	Podoviridae	Podoviridae	Phage	0.06679129500686484	UBI
Station100:MES:ALL:assembly:NODE:368:length:28867:cov:3.653582	Podoviridae	Podoviridae	Phage	0.10468300267229239	UBI
Station100:MES:ALL:assembly:NODE:3686:length:6775:cov:11.371577	Podoviridae	Podoviridae	Phage	0.41552026655116503	UBI
Station100:MES:ALL:assembly:NODE:3736:length:6721:cov:3.331233	Podoviridae	Podoviridae	Phage	0.029596016199248475	OMZ
Station100:MES:ALL:assembly:NODE:3850:length:6582:cov:2.419029	Podoviridae	Podoviridae	Phage	0.41552026655116503	UBI
Station100:MES:ALL:assembly:NODE:388:length:27782:cov:5.444368	Podoviridae	Podoviridae	Phage	0.13379577696891748	UBI
Station100:MES:ALL:assembly:NODE:4123:length:6271:cov:4.858430	Podoviridae	Podoviridae	Phage	0.13379577696891748	UBI
Station100:MES:ALL:assembly:NODE:416:length:26772:cov:4.561964	Podoviridae	Podoviridae	Phage	0.41552026655116503	UBI
Station100:MES:ALL:assembly:NODE:4248:length:6166:cov:3.237113	Podoviridae	Podoviridae	Phage	0.41552026655116503	UBI
Station100:MES:ALL:assembly:NODE:4812:length:5710:cov:29.019452	Podoviridae	Podoviridae	Phage	0.0010545827634103968	OMZ
Station100:MES:ALL:assembly:NODE:484:length:24094:cov:3.822497	Podoviridae	Podoviridae	Phage	7.398435340977658e-4	OMZ
Station100:MES:ALL:assembly:NODE:4846:length:5684:cov:3.198437	Podoviridae	Podoviridae	Phage	0.029596016199248475	OMZ
Station100:MES:ALL:assembly:NODE:5111:length:5511:cov:14.034274	Podoviridae	Podoviridae	Phage	0.41552026655116503	UBI
Station100:MES:ALL:assembly:NODE:5189:length:5469:cov:4.083303	Podoviridae	Podoviridae	Phage	0.029596016199248475	OMZ
Station100:MES:ALL:assembly:NODE:5658:length:5206:cov:19.027373	Podoviridae	Podoviridae	Phage	0.029596016199248475	OMZ
Station100:MES:ALL:assembly:NODE:609:length:21026:cov:8.044871	Podoviridae	Podoviridae	Phage	1.3615053491340366e-5	OMZ
Station100:MES:ALL:assembly:NODE:695:length:19305:cov:5.108156	Podoviridae	Podoviridae	Phage	0.018301940555986343	Core MES
Station100:MES:ALL:assembly:NODE:697:length:19284:cov:4.561756	Podoviridae	Podoviridae	Phage	0.41552026655116503	UBI
Station100:MES:ALL:assembly:NODE:855:length:16576:cov:3.889777	Podoviridae	Podoviridae	Phage	0.029596016199248475	OMZ
Station100:MES:ALL:assembly:NODE:867:length:16458:cov:2.942693	Podoviridae	Podoviridae	Phage	0.13379577696891748	UBI
Station100:MES:ALL:assembly:NODE:939:length:15672:cov:3.193443	Podoviridae	Podoviridae	Phage	0.004127526930331065	OMZ
Station100:MES:ALL:assembly:NODE:946:length:15645:cov:4.501604	Podoviridae	Podoviridae	Phage	0.13379577696891748	UBI
Station100:MES:ALL:assembly:NODE:97:length:67621:cov:4.576473	Podoviridae	Podoviridae	Phage	0.13379577696891748	UBI
Station100:SUR:ALL:assembly:NODE:1142:length:13395:cov:3.609220	Podoviridae	Podoviridae	Phage	0.6138447268099015	UBI
Station100:SUR:ALL:assembly:NODE:1163:length:13245:cov:126.926687	Podoviridae	Podoviridae	Phage	0.6138447268099015	UBI
Station100:SUR:ALL:assembly:NODE:128:length:50928:cov:7.991567	Podoviridae	Podoviridae	Phage	0.6138447268099015	UBI
Station100:SUR:ALL:assembly:NODE:1386:length:11524:cov:9.991106	Podoviridae	Podoviridae	Phage	0.6138447268099015	UBI
Station100:SUR:ALL:assembly:NODE:1429:length:11237:cov:17.832141	Podoviridae	Podoviridae	Phage	0.6138447268099015	UBI
Station100:SUR:ALL:assembly:NODE:172:length:42812:cov:20.667727	Podoviridae	Podoviridae	Phage	0.41552026655116503	UBI
Station100:SUR:ALL:assembly:NODE:1772:length:9627:cov:3.187840	Podoviridae	Podoviridae	Phage	0.6255013553675298	UBI
Station100:SUR:ALL:assembly:NODE:1822:length:9424:cov:2.488846	Podoviridae	Podoviridae	Phage	0.5478305700231141	UBI
Station100:SUR:ALL:assembly:NODE:1963:length:8951:cov:8.437500	Podoviridae	Podoviridae	Phage	0.41552026655116503	UBI
Station100:SUR:ALL:assembly:NODE:2016:length:8782:cov:3.858256	Podoviridae	Podoviridae	Phage	0.41552026655116503	UBI
Station100:SUR:ALL:assembly:NODE:202:length:39685:cov:7.571461	Podoviridae	Podoviridae	Phage	0.5478305700231141	UBI
Station100:SUR:ALL:assembly:NODE:210:length:38971:cov:5.585980	Podoviridae	Podoviridae	Phage	0.6138447268099015	UBI
Station100:SUR:ALL:assembly:NODE:213:length:38574:cov:12.327423	Podoviridae	Podoviridae	Phage	0.6138447268099015	UBI
Station100:SUR:ALL:assembly:NODE:2143:length:8401:cov:83.625449	Podoviridae	Podoviridae	Phage	0.5478305700231141	UBI
Station100:SUR:ALL:assembly:NODE:2332:length:7852:cov:4.044120	Podoviridae	Podoviridae	Phage	0.6138447268099015	UBI
Station100:SUR:ALL:assembly:NODE:2394:length:7719:cov:5.093293	Podoviridae	Podoviridae	Phage	0.5478305700231141	UBI
Station100:SUR:ALL:assembly:NODE:2425:length:7626:cov:3.063928	Podoviridae	Podoviridae	Phage	0.5478305700231141	UBI
Station100:SUR:ALL:assembly:NODE:2938:length:6590:cov:4.698087	Podoviridae	Podoviridae	Phage	0.5478305700231141	UBI
Station100:SUR:ALL:assembly:NODE:335:length:31219:cov:8.825568	Podoviridae	Podoviridae	Phage	0.5478305700231141	UBI
Station100:SUR:ALL:assembly:NODE:3381:length:5958:cov:2.411486	Podoviridae	Podoviridae	Phage	0.6138447268099015	UBI
Station100:SUR:ALL:assembly:NODE:347:length:30462:cov:6.374486	Podoviridae	Podoviridae	Phage	0.41552026655116503	UBI
Station100:SUR:ALL:assembly:NODE:3671:length:5656:cov:4.061953	Podoviridae	Podoviridae	Phage	0.6138447268099015	UBI
Station100:SUR:ALL:assembly:NODE:382:length:28941:cov:13.977429	Podoviridae	Podoviridae	Phage	0.5478305700231141	UBI
Station100:SUR:ALL:assembly:NODE:389:length:28687:cov:15.323659	Podoviridae	Podoviridae	Phage	0.8295768903136349	UBI
Station100:SUR:ALL:assembly:NODE:439:length:26800:cov:70.576407	Podoviridae	Podoviridae	Phage	0.27095429642489605	UBI
Station100:SUR:ALL:assembly:NODE:51:length:82140:cov:9.225437	Podoviridae	Podoviridae	Phage	0.41552026655116503	UBI
Station100:SUR:ALL:assembly:NODE:569:length:22415:cov:3.892800	Podoviridae	Podoviridae	Phage	0.5478305700231141	UBI
Station100:SUR:ALL:assembly:NODE:58:length:74149:cov:4.900505	Podoviridae	Podoviridae	Phage	0.6255013553675298	UBI
Station100:SUR:ALL:assembly:NODE:666:length:19938:cov:3.843132	Podoviridae	Podoviridae	Phage	0.41552026655116503	UBI
Station100:SUR:ALL:assembly:NODE:738:length:18522:cov:17.294796	Podoviridae	Podoviridae	Phage	0.41552026655116503	UBI
Station100:SUR:ALL:assembly:NODE:776:length:17802:cov:10.030315	Podoviridae	Podoviridae	Phage	0.6138447268099015	UBI
Station100:SUR:ALL:assembly:NODE:796:length:17435:cov:97.760184	Podoviridae	Podoviridae	Phage	0.08224546827687927	UBI
Station100:SUR:ALL:assembly:NODE:804:length:17330:cov:4.279826	Podoviridae	Podoviridae	Phage	0.5478305700231141	UBI
Station100:SUR:ALL:assembly:NODE:824:length:17027:cov:75.433184	Podoviridae	Podoviridae	Phage	0.6138447268099015	UBI
Station100:SUR:ALL:assembly:NODE:871:length:16358:cov:4.913390	Podoviridae	Podoviridae	Phage	0.6138447268099015	UBI
Station100:SUR:ALL:assembly:NODE:888:length:16159:cov:5.921324	Podoviridae	Podoviridae	Phage	0.6255013553675298	UBI
Station100:SUR:ALL:assembly:NODE:995:length:14959:cov:173.322061	Podoviridae	Podoviridae	Phage	0.5478305700231141	UBI
Station100:SUR:SMARTER:KIT:NODE:1151:length:7596:cov:38.423153	Podoviridae	Podoviridae	Phage	0.6255013553675298	UBI
Station100:SUR:SMARTER:KIT:NODE:1349:length:6702:cov:104.817060	Podoviridae	Podoviridae	Phage	0.6255013553675298	UBI
Station100:SUR:SMARTER:KIT:NODE:1501:length:6091:cov:15.048045	Podoviridae	Podoviridae	Phage	0.6138447268099015	UBI
Station100:SUR:SMARTER:KIT:NODE:18:length:56213:cov:35.316571	Podoviridae	Podoviridae	Phage	0.5478305700231141	UBI
Station100:SUR:SMARTER:KIT:NODE:233:length:23307:cov:9.203036	Podoviridae	Podoviridae	Phage	0.6138447268099015	UBI
Station100:SUR:SMARTER:KIT:NODE:31:length:49658:cov:11.741064	Podoviridae	Podoviridae	Phage	0.41552026655116503	UBI
Station100:SUR:SMARTER:KIT:NODE:535:length:13661:cov:12.492650	Podoviridae	Podoviridae	Phage	0.41552026655116503	UBI
Station100:SUR:SMARTER:KIT:NODE:552:length:13341:cov:44.191630	Podoviridae	Podoviridae	Phage	0.6138447268099015	UBI
Station100:SUR:SMARTER:KIT:NODE:636:length:11939:cov:40.777179	Podoviridae	Podoviridae	Phage	0.6138447268099015	UBI
Station100:SUR:SMARTER:KIT:NODE:659:length:11713:cov:17.572826	Podoviridae	Podoviridae	Phage	0.5478305700231141	UBI
Station100:SUR:SMARTER:KIT:NODE:664:length:11684:cov:29.533150	Podoviridae	Podoviridae	Phage	0.5478305700231141	UBI
Station100:SUR:SMARTER:KIT:NODE:675:length:11576:cov:6.461852	Podoviridae	Podoviridae	Phage	0.6255013553675298	UBI
Station100:SUR:SMARTER:KIT:NODE:684:length:11522:cov:7.600680	Podoviridae	Podoviridae	Phage	0.5478305700231141	UBI
Station100:SUR:SMARTER:KIT:NODE:823:length:9893:cov:16.831673	Podoviridae	Podoviridae	Phage	0.41552026655116503	UBI
Station100:SUR:SMARTER:KIT:NODE:944:length:9085:cov:40.758361	Podoviridae	Podoviridae	Phage	0.22630362749369196	UBI
Station102:DCM:ALL:assembly:NODE:1001:length:20548:cov:3.943932	Podoviridae	Podoviridae	Phage	0.6255013553675298	UBI
Station102:DCM:ALL:assembly:NODE:1072:length:19463:cov:3.175134	Podoviridae	Podoviridae	Phage	0.6255013553675298	UBI
Station102:DCM:ALL:assembly:NODE:1084:length:19359:cov:8.389919	Podoviridae	Podoviridae	Phage	0.6255013553675298	UBI
Station102:DCM:ALL:assembly:NODE:1085:length:19342:cov:4.066107	Podoviridae	Podoviridae	Phage	0.6255013553675298	UBI
Station102:DCM:ALL:assembly:NODE:1087:length:19304:cov:17.521378	Podoviridae	Podoviridae	Phage	0.6138447268099015	UBI
Station102:DCM:ALL:assembly:NODE:1166:length:18481:cov:3.736079	Podoviridae	Podoviridae	Phage	0.6255013553675298	UBI
Station102:DCM:ALL:assembly:NODE:1244:length:17752:cov:107.023846	Podoviridae	Podoviridae	Phage	0.6138447268099015	UBI
Station102:DCM:ALL:assembly:NODE:1294:length:17295:cov:14.699768	Podoviridae	Podoviridae	Phage	0.6255013553675298	UBI
Station102:DCM:ALL:assembly:NODE:1298:length:17281:cov:42.375131	Podoviridae	Podoviridae	Phage	0.41552026655116503	UBI
Station102:DCM:ALL:assembly:NODE:1348:length:16918:cov:4.632331	Podoviridae	Podoviridae	Phage	0.6255013553675298	UBI
Station102:DCM:ALL:assembly:NODE:139:length:57011:cov:4.284202	Podoviridae	Podoviridae	Phage	0.6255013553675298	UBI
Station102:DCM:ALL:assembly:NODE:140:length:56909:cov:9.572572	Podoviridae	Podoviridae	Phage	0.6255013553675298	UBI
Station102:DCM:ALL:assembly:NODE:1410:length:16490:cov:37.799270	Podoviridae	Podoviridae	Phage	0.6138447268099015	UBI
Station102:DCM:ALL:assembly:NODE:1540:length:15528:cov:6.498093	Podoviridae	Podoviridae	Phage	0.6255013553675298	UBI
Station102:DCM:ALL:assembly:NODE:159:length:55051:cov:4.528729	Podoviridae	Podoviridae	Phage	0.6255013553675298	UBI
Station102:DCM:ALL:assembly:NODE:162:length:54534:cov:7.801795	Podoviridae	Podoviridae	Phage	0.6255013553675298	UBI
Station102:DCM:ALL:assembly:NODE:1708:length:14541:cov:11.861107	Podoviridae	Podoviridae	Phage	0.22630362749369196	UBI
Station102:DCM:ALL:assembly:NODE:1774:length:14145:cov:4.753229	Podoviridae	Podoviridae	Phage	0.6255013553675298	UBI
Station102:DCM:ALL:assembly:NODE:180:length:52681:cov:5.341808	Podoviridae	Podoviridae	Phage	0.6255013553675298	UBI
Station102:DCM:ALL:assembly:NODE:1856:length:13631:cov:8.360342	Podoviridae	Podoviridae	Phage	0.6255013553675298	UBI
Station102:DCM:ALL:assembly:NODE:1911:length:13383:cov:10.084859	Podoviridae	Podoviridae	Phage	0.6255013553675298	UBI
Station102:DCM:ALL:assembly:NODE:1955:length:13207:cov:8.633744	Podoviridae	Podoviridae	Phage	0.6255013553675298	UBI
Station102:DCM:ALL:assembly:NODE:2008:length:12968:cov:4.027492	Podoviridae	Podoviridae	Phage	0.6255013553675298	UBI
Station102:DCM:ALL:assembly:NODE:2261:length:11983:cov:10.761653	Podoviridae	Podoviridae	Phage	0.6255013553675298	UBI
Station102:DCM:ALL:assembly:NODE:234:length:45580:cov:3.849995	Podoviridae	Podoviridae	Phage	0.6255013553675298	UBI
Station102:DCM:ALL:assembly:NODE:235:length:45315:cov:22.961091	Podoviridae	Podoviridae	Phage	0.5478305700231141	UBI
Station102:DCM:ALL:assembly:NODE:236:length:45285:cov:11.322330	Podoviridae	Podoviridae	Phage	0.6138447268099015	UBI
Station102:DCM:ALL:assembly:NODE:249:length:43626:cov:7.763719	Podoviridae	Podoviridae	Phage	0.6138447268099015	UBI
Station102:DCM:ALL:assembly:NODE:265:length:42177:cov:8.586416	Podoviridae	Podoviridae	Phage	0.6255013553675298	UBI
Station102:DCM:ALL:assembly:NODE:269:length:41856:cov:5.608335	Podoviridae	Podoviridae	Phage	0.6138447268099015	UBI
Station102:DCM:ALL:assembly:NODE:275:length:41535:cov:40.794238	Podoviridae	Podoviridae	Phage	0.6255013553675298	UBI
Station102:DCM:ALL:assembly:NODE:2778:length:10390:cov:9.356168	Podoviridae	Podoviridae	Phage	0.5478305700231141	UBI
Station102:DCM:ALL:assembly:NODE:2816:length:10294:cov:3.369958	Podoviridae	Podoviridae	Phage	0.6255013553675298	UBI
Station102:DCM:ALL:assembly:NODE:283:length:40839:cov:3.376937	Podoviridae	Podoviridae	Phage	0.6255013553675298	UBI
Station102:DCM:ALL:assembly:NODE:2892:length:10127:cov:6.907466	Podoviridae	Podoviridae	Phage	0.6255013553675298	UBI
Station102:DCM:ALL:assembly:NODE:291:length:40342:cov:7.676868	Podoviridae	Podoviridae	Phage	0.6255013553675298	UBI
Station102:DCM:ALL:assembly:NODE:294:length:40123:cov:5.155586	Podoviridae	Podoviridae	Phage	0.6255013553675298	UBI
Station102:DCM:ALL:assembly:NODE:303:length:39345:cov:9.338788	Podoviridae	Podoviridae	Phage	0.6255013553675298	UBI
Station102:DCM:ALL:assembly:NODE:3048:length:9777:cov:2.289652	Podoviridae	Podoviridae	Phage	0.6255013553675298	UBI
Station102:DCM:ALL:assembly:NODE:3141:length:9590:cov:48.262821	Podoviridae	Podoviridae	Phage	0.9494361401282712	UBI
Station102:DCM:ALL:assembly:NODE:3205:length:9430:cov:4.205013	Podoviridae	Podoviridae	Phage	0.6255013553675298	UBI
Station102:DCM:ALL:assembly:NODE:3215:length:9414:cov:6.095096	Podoviridae	Podoviridae	Phage	0.36142215616745543	UBI
Station102:DCM:ALL:assembly:NODE:3218:length:9413:cov:13.701432	Podoviridae	Podoviridae	Phage	0.6255013553675298	UBI
Station102:DCM:ALL:assembly:NODE:3231:length:9375:cov:18.824571	Podoviridae	Podoviridae	Phage	0.6255013553675298	UBI
Station102:DCM:ALL:assembly:NODE:3275:length:9285:cov:12.996316	Podoviridae	Podoviridae	Phage	0.6255013553675298	UBI
Station102:DCM:ALL:assembly:NODE:3287:length:9275:cov:8.895987	Podoviridae	Podoviridae	Phage	0.6138447268099015	UBI
Station102:DCM:ALL:assembly:NODE:337:length:37466:cov:13.013178	Podoviridae	Podoviridae	Phage	0.6255013553675298	UBI
Station102:DCM:ALL:assembly:NODE:343:length:37052:cov:14.696624	Podoviridae	Podoviridae	Phage	0.6138447268099015	UBI
Station102:DCM:ALL:assembly:NODE:3531:length:8837:cov:2.872353	Podoviridae	Podoviridae	Phage	0.5478305700231141	UBI
Station102:DCM:ALL:assembly:NODE:357:length:36594:cov:10.091354	Podoviridae	Podoviridae	Phage	0.6255013553675298	UBI
Station102:DCM:ALL:assembly:NODE:3756:length:8499:cov:5.972880	Podoviridae	Podoviridae	Phage	0.6255013553675298	UBI
Station102:DCM:ALL:assembly:NODE:3774:length:8464:cov:4.479724	Podoviridae	Podoviridae	Phage	0.6255013553675298	UBI
Station102:DCM:ALL:assembly:NODE:3805:length:8424:cov:6.412953	Podoviridae	Podoviridae	Phage	0.5478305700231141	UBI
Station102:DCM:ALL:assembly:NODE:3885:length:8333:cov:3.349118	Podoviridae	Podoviridae	Phage	0.6255013553675298	UBI
Station102:DCM:ALL:assembly:NODE:396:length:34925:cov:3.495354	Podoviridae	Podoviridae	Phage	0.6255013553675298	UBI
Station102:DCM:ALL:assembly:NODE:3994:length:8187:cov:31.186301	Podoviridae	Podoviridae	Phage	0.36142215616745543	UBI
Station102:DCM:ALL:assembly:NODE:432:length:33463:cov:2.496348	Podoviridae	Podoviridae	Phage	0.6255013553675298	UBI
Station102:DCM:ALL:assembly:NODE:4418:length:7649:cov:3.047933	Podoviridae	Podoviridae	Phage	0.6255013553675298	UBI
Station102:DCM:ALL:assembly:NODE:4432:length:7627:cov:2.544110	Podoviridae	Podoviridae	Phage	0.6255013553675298	UBI
Station102:DCM:ALL:assembly:NODE:4573:length:7470:cov:2.615914	Podoviridae	Podoviridae	Phage	0.6255013553675298	UBI
Station102:DCM:ALL:assembly:NODE:4671:length:7370:cov:2.922625	Podoviridae	Podoviridae	Phage	0.6138447268099015	UBI
Station102:DCM:ALL:assembly:NODE:475:length:32119:cov:14.793787	Podoviridae	Podoviridae	Phage	0.6255013553675298	UBI
Station102:DCM:ALL:assembly:NODE:496:length:31661:cov:4.153325	Podoviridae	Podoviridae	Phage	0.21866987843113347	UBI
Station102:DCM:ALL:assembly:NODE:530:length:30295:cov:4.054299	Podoviridae	Podoviridae	Phage	0.6255013553675298	UBI
Station102:DCM:ALL:assembly:NODE:5332:length:6721:cov:28.239274	Podoviridae	Podoviridae	Phage	0.6255013553675298	UBI
Station102:DCM:ALL:assembly:NODE:549:length:29834:cov:12.470164	Podoviridae	Podoviridae	Phage	0.6138447268099015	UBI
Station102:DCM:ALL:assembly:NODE:592:length:28884:cov:11.564258	Podoviridae	Podoviridae	Phage	0.41552026655116503	UBI
Station102:DCM:ALL:assembly:NODE:604:length:28570:cov:6.275048	Podoviridae	Podoviridae	Phage	0.6138447268099015	UBI
Station102:DCM:ALL:assembly:NODE:608:length:28350:cov:75.900194	Podoviridae	Podoviridae	Phage	0.6255013553675298	UBI
Station102:DCM:ALL:assembly:NODE:6226:length:6034:cov:2.755645	Podoviridae	Podoviridae	Phage	0.6255013553675298	UBI
Station102:DCM:ALL:assembly:NODE:639:length:27632:cov:15.118650	Podoviridae	Podoviridae	Phage	0.5400296687567899	UBI
Station102:DCM:ALL:assembly:NODE:649:length:27370:cov:16.516786	Podoviridae	Podoviridae	Phage	0.5478305700231141	UBI
Station102:DCM:ALL:assembly:NODE:693:length:26372:cov:66.063115	Podoviridae	Podoviridae	Phage	0.6255013553675298	UBI
Station102:DCM:ALL:assembly:NODE:73:length:71374:cov:7.713751	Podoviridae	Podoviridae	Phage	0.6138447268099015	UBI
Station102:DCM:ALL:assembly:NODE:731:length:25448:cov:7.465443	Podoviridae	Podoviridae	Phage	0.6255013553675298	UBI
Station102:DCM:ALL:assembly:NODE:7608:length:5256:cov:4.285137	Podoviridae	Podoviridae	Phage	0.6255013553675298	UBI
Station102:DCM:ALL:assembly:NODE:7698:length:5216:cov:5.399535	Podoviridae	Podoviridae	Phage	0.6255013553675298	UBI
Station102:DCM:ALL:assembly:NODE:7722:length:5207:cov:4.239325	Podoviridae	Podoviridae	Phage	0.6255013553675298	UBI
Station102:DCM:ALL:assembly:NODE:7807:length:5167:cov:6.114045	Podoviridae	Podoviridae	Phage	0.5478305700231141	UBI
Station102:DCM:ALL:assembly:NODE:834:length:23568:cov:10.179220	Podoviridae	Podoviridae	Phage	0.6255013553675298	UBI
Station102:DCM:ALL:assembly:NODE:85:length:67957:cov:9.949383	Podoviridae	Podoviridae	Phage	0.6255013553675298	UBI
Station102:DCM:ALL:assembly:NODE:876:length:22791:cov:3.571956	Podoviridae	Podoviridae	Phage	0.31860127305538327	UBI
Station102:DCM:ALL:assembly:NODE:898:length:22414:cov:14.717250	Podoviridae	Podoviridae	Phage	0.6255013553675298	UBI
Station102:DCM:ALL:assembly:NODE:911:length:22127:cov:8.585901	Podoviridae	Podoviridae	Phage	0.6255013553675298	UBI
Station102:DCM:ALL:assembly:NODE:96:length:64582:cov:19.342833	Podoviridae	Podoviridae	Phage	0.6255013553675298	UBI
Station102:DCM:ALL:assembly:NODE:968:length:21064:cov:7.562711	Podoviridae	Podoviridae	Phage	0.6255013553675298	UBI
Station102:MES:ALL:assembly:NODE:1060:length:20487:cov:47.789742	Podoviridae	Podoviridae	Phage	0.5478305700231141	UBI
Station102:MES:ALL:assembly:NODE:1276:length:18005:cov:6.659554	Podoviridae	Podoviridae	Phage	0.6255013553675298	UBI
Station102:MES:ALL:assembly:NODE:137:length:68614:cov:52.760061	Podoviridae	Podoviridae	Phage	0.6138447268099015	UBI
Station102:MES:ALL:assembly:NODE:1715:length:14454:cov:3.240156	Podoviridae	Podoviridae	Phage	0.6255013553675298	UBI
Station102:MES:ALL:assembly:NODE:180:length:60475:cov:4.508044	Podoviridae	Podoviridae	Phage	0.6255013553675298	UBI
Station102:MES:ALL:assembly:NODE:1902:length:13537:cov:6.472259	Podoviridae	Podoviridae	Phage	0.6138447268099015	UBI
Station102:MES:ALL:assembly:NODE:197:length:57833:cov:10.169009	Podoviridae	Podoviridae	Phage	0.6138447268099015	UBI
Station102:MES:ALL:assembly:NODE:2102:length:12638:cov:4.842724	Podoviridae	Podoviridae	Phage	0.6255013553675298	UBI
Station102:MES:ALL:assembly:NODE:227:length:54353:cov:10.937070	Podoviridae	Podoviridae	Phage	0.6255013553675298	UBI
Station102:MES:ALL:assembly:NODE:2348:length:11518:cov:6.742650	Podoviridae	Podoviridae	Phage	0.6255013553675298	UBI
Station102:MES:ALL:assembly:NODE:2372:length:11449:cov:2.793488	Podoviridae	Podoviridae	Phage	0.6255013553675298	UBI
Station102:MES:ALL:assembly:NODE:2515:length:10940:cov:3.561231	Podoviridae	Podoviridae	Phage	0.019639279929503723	EPI
Station102:MES:ALL:assembly:NODE:2784:length:10194:cov:7.145281	Podoviridae	Podoviridae	Phage	0.6255013553675298	UBI
Station102:MES:ALL:assembly:NODE:3039:length:9573:cov:2.763186	Podoviridae	Podoviridae	Phage	7.398435340977658e-4	OMZ
Station102:MES:ALL:assembly:NODE:311:length:43652:cov:4.104663	Podoviridae	Podoviridae	Phage	0.6255013553675298	UBI
Station102:MES:ALL:assembly:NODE:318:length:43078:cov:6.334217	Podoviridae	Podoviridae	Phage	0.6138447268099015	UBI
Station102:MES:ALL:assembly:NODE:3243:length:9123:cov:2.972431	Podoviridae	Podoviridae	Phage	0.8399494292333949	UBI
Station102:MES:ALL:assembly:NODE:329:length:42237:cov:30.752738	Podoviridae	Podoviridae	Phage	0.6255013553675298	UBI
Station102:MES:ALL:assembly:NODE:335:length:41893:cov:9.604785	Podoviridae	Podoviridae	Phage	0.6255013553675298	UBI
Station102:MES:ALL:assembly:NODE:3418:length:8799:cov:11.943504	Podoviridae	Podoviridae	Phage	0.6255013553675298	UBI
Station102:MES:ALL:assembly:NODE:3419:length:8799:cov:4.800091	Podoviridae	Podoviridae	Phage	0.6255013553675298	UBI
Station102:MES:ALL:assembly:NODE:3963:length:7962:cov:26.415075	Podoviridae	Podoviridae	Phage	0.5478305700231141	UBI
Station102:MES:ALL:assembly:NODE:414:length:36654:cov:8.448127	Podoviridae	Podoviridae	Phage	0.6255013553675298	UBI
Station102:MES:ALL:assembly:NODE:432:length:35820:cov:5.398574	Podoviridae	Podoviridae	Phage	0.3687403058979815	UBI
Station102:MES:ALL:assembly:NODE:433:length:35786:cov:5.996809	Podoviridae	Podoviridae	Phage	0.6255013553675298	UBI
Station102:MES:ALL:assembly:NODE:466:length:34289:cov:3.186890	Podoviridae	Podoviridae	Phage	0.6255013553675298	UBI
Station102:MES:ALL:assembly:NODE:4692:length:6988:cov:11.906390	Podoviridae	Podoviridae	Phage	0.41552026655116503	UBI
Station102:MES:ALL:assembly:NODE:5308:length:6381:cov:1.897566	Podoviridae	Podoviridae	Phage	0.1317725550319354	UBI
Station102:MES:ALL:assembly:NODE:538:length:32048:cov:14.964398	Podoviridae	Podoviridae	Phage	0.6255013553675298	UBI
Station102:MES:ALL:assembly:NODE:6074:length:5801:cov:4.103028	Podoviridae	Podoviridae	Phage	0.6255013553675298	UBI
Station102:MES:ALL:assembly:NODE:620:length:29568:cov:6.038559	Podoviridae	Podoviridae	Phage	0.5478305700231141	UBI
Station102:MES:ALL:assembly:NODE:678:length:27961:cov:14.325629	Podoviridae	Podoviridae	Phage	0.41552026655116503	UBI
Station102:MES:ALL:assembly:NODE:7205:length:5122:cov:2.188869	Podoviridae	Podoviridae	Phage	0.41552026655116503	UBI
Station102:MES:ALL:assembly:NODE:80:length:93971:cov:10.106404	Podoviridae	Podoviridae	Phage	0.6255013553675298	UBI
Station102:MES:ALL:assembly:NODE:803:length:25089:cov:6.862587	Podoviridae	Podoviridae	Phage	0.6255013553675298	UBI
Station102:SUR:ALL:assembly:NODE:1053:length:17103:cov:7.131628	Podoviridae	Podoviridae	Phage	0.6138447268099015	UBI
Station102:SUR:ALL:assembly:NODE:1101:length:16591:cov:21.654269	Podoviridae	Podoviridae	Phage	0.6138447268099015	UBI
Station102:SUR:ALL:assembly:NODE:1104:length:16529:cov:3.055785	Podoviridae	Podoviridae	Phage	0.6255013553675298	UBI
Station102:SUR:ALL:assembly:NODE:123:length:63547:cov:11.190150	Podoviridae	Podoviridae	Phage	0.6255013553675298	UBI
Station102:SUR:ALL:assembly:NODE:1343:length:14263:cov:31.781391	Podoviridae	Podoviridae	Phage	0.3687403058979815	UBI
Station102:SUR:ALL:assembly:NODE:138:length:60542:cov:10.565890	Podoviridae	Podoviridae	Phage	0.6255013553675298	UBI
Station102:SUR:ALL:assembly:NODE:1456:length:13479:cov:2.976609	Podoviridae	Podoviridae	Phage	0.6255013553675298	UBI
Station102:SUR:ALL:assembly:NODE:1597:length:12649:cov:4.450135	Podoviridae	Podoviridae	Phage	0.6255013553675298	UBI
Station102:SUR:ALL:assembly:NODE:16:length:222552:cov:5.894754	Podoviridae	Podoviridae	Phage	0.6138447268099015	UBI
Station102:SUR:ALL:assembly:NODE:1844:length:11280:cov:3.072339	Podoviridae	Podoviridae	Phage	0.5478305700231141	UBI
Station102:SUR:ALL:assembly:NODE:1967:length:10758:cov:5.246940	Podoviridae	Podoviridae	Phage	0.6255013553675298	UBI
Station102:SUR:ALL:assembly:NODE:2006:length:10618:cov:10.691092	Podoviridae	Podoviridae	Phage	0.6255013553675298	UBI
Station102:SUR:ALL:assembly:NODE:202:length:50177:cov:31.531344	Podoviridae	Podoviridae	Phage	0.6255013553675298	UBI
Station102:SUR:ALL:assembly:NODE:229:length:46900:cov:14.339780	Podoviridae	Podoviridae	Phage	0.5478305700231141	UBI
Station102:SUR:ALL:assembly:NODE:24:length:160892:cov:10.141845	Podoviridae	Podoviridae	Phage	0.6255013553675298	UBI
Station102:SUR:ALL:assembly:NODE:258:length:43063:cov:29.457961	Podoviridae	Podoviridae	Phage	0.6255013553675298	UBI
Station102:SUR:ALL:assembly:NODE:2619:length:8823:cov:7.508668	Podoviridae	Podoviridae	Phage	0.41552026655116503	UBI
Station102:SUR:ALL:assembly:NODE:2843:length:8343:cov:3.375724	Podoviridae	Podoviridae	Phage	0.6255013553675298	UBI
Station102:SUR:ALL:assembly:NODE:2886:length:8256:cov:10.910986	Podoviridae	Podoviridae	Phage	0.6255013553675298	UBI
Station102:SUR:ALL:assembly:NODE:2916:length:8203:cov:7.564310	Podoviridae	Podoviridae	Phage	0.6138447268099015	UBI
Station102:SUR:ALL:assembly:NODE:297:length:39475:cov:7.635819	Podoviridae	Podoviridae	Phage	0.6255013553675298	UBI
Station102:SUR:ALL:assembly:NODE:309:length:38712:cov:9.108855	Podoviridae	Podoviridae	Phage	0.6138447268099015	UBI
Station102:SUR:ALL:assembly:NODE:3119:length:7824:cov:89.712189	Podoviridae	Podoviridae	Phage	0.135135230160911	UBI
Station102:SUR:ALL:assembly:NODE:335:length:36315:cov:49.506343	Podoviridae	Podoviridae	Phage	0.6255013553675298	UBI
Station102:SUR:ALL:assembly:NODE:357:length:34965:cov:18.017302	Podoviridae	Podoviridae	Phage	0.36142215616745543	UBI
Station102:SUR:ALL:assembly:NODE:3750:length:6923:cov:83.960542	Podoviridae	Podoviridae	Phage	0.16845752024334482	UBI
Station102:SUR:ALL:assembly:NODE:388:length:33284:cov:15.911493	Podoviridae	Podoviridae	Phage	0.6255013553675298	UBI
Station102:SUR:ALL:assembly:NODE:389:length:33259:cov:45.992501	Podoviridae	Podoviridae	Phage	0.6255013553675298	UBI
Station102:SUR:ALL:assembly:NODE:3928:length:6664:cov:51.735058	Podoviridae	Podoviridae	Phage	0.6138447268099015	UBI
Station102:SUR:ALL:assembly:NODE:415:length:32250:cov:5.343469	Podoviridae	Podoviridae	Phage	0.6255013553675298	UBI
Station102:SUR:ALL:assembly:NODE:429:length:31713:cov:28.801756	Podoviridae	Podoviridae	Phage	0.6255013553675298	UBI
Station102:SUR:ALL:assembly:NODE:4516:length:6036:cov:40.645210	Podoviridae	Podoviridae	Phage	0.6138447268099015	UBI
Station102:SUR:ALL:assembly:NODE:481:length:30247:cov:39.795509	Podoviridae	Podoviridae	Phage	0.5478305700231141	UBI
Station102:SUR:ALL:assembly:NODE:499:length:29755:cov:5.475286	Podoviridae	Podoviridae	Phage	0.41552026655116503	UBI
Station102:SUR:ALL:assembly:NODE:633:length:25636:cov:128.101794	Podoviridae	Podoviridae	Phage	0.41552026655116503	UBI
Station102:SUR:ALL:assembly:NODE:700:length:23468:cov:7.426515	Podoviridae	Podoviridae	Phage	0.6255013553675298	UBI
Station102:SUR:ALL:assembly:NODE:813:length:20890:cov:5.104872	Podoviridae	Podoviridae	Phage	0.6138447268099015	UBI
Station102:SUR:ALL:assembly:NODE:820:length:20779:cov:5.015393	Podoviridae	Podoviridae	Phage	0.6255013553675298	UBI
Station102:SUR:ALL:assembly:NODE:835:length:20548:cov:8.042941	Podoviridae	Podoviridae	Phage	0.41552026655116503	UBI
Station102:SUR:ALL:assembly:NODE:885:length:19551:cov:2.750667	Podoviridae	Podoviridae	Phage	0.6255013553675298	UBI
Station102:SUR:ALL:assembly:NODE:93:length:80890:cov:4.081252	Podoviridae	Podoviridae	Phage	0.6255013553675298	UBI
Station102:SUR:SMARTER:KIT:NODE:13:length:57979:cov:32.405255	Podoviridae	Podoviridae	Phage	0.6138447268099015	UBI
Station102:SUR:SMARTER:KIT:NODE:1397:length:6926:cov:31.397322	Podoviridae	Podoviridae	Phage	0.41552026655116503	UBI
Station102:SUR:SMARTER:KIT:NODE:1449:length:6812:cov:7.473435	Podoviridae	Podoviridae	Phage	0.6255013553675298	UBI
Station102:SUR:SMARTER:KIT:NODE:1463:length:6776:cov:8.600803	Podoviridae	Podoviridae	Phage	0.6255013553675298	UBI
Station102:SUR:SMARTER:KIT:NODE:175:length:23008:cov:11.780508	Podoviridae	Podoviridae	Phage	0.41552026655116503	UBI
Station102:SUR:SMARTER:KIT:NODE:563:length:11818:cov:23.594491	Podoviridae	Podoviridae	Phage	0.6255013553675298	UBI
Station102:SUR:SMARTER:KIT:NODE:595:length:11461:cov:8.556374	Podoviridae	Podoviridae	Phage	0.6255013553675298	UBI
Station102:SUR:SMARTER:KIT:NODE:674:length:10773:cov:5.346986	Podoviridae	Podoviridae	Phage	0.09896553542438973	UBI
Station102:SUR:SMARTER:KIT:NODE:799:length:9898:cov:16.619831	Podoviridae	Podoviridae	Phage	0.6138447268099015	UBI
Station109:DCM:ALL:assembly:NODE:106:length:46866:cov:6.176817	Podoviridae	Podoviridae	Phage	0.6255013553675298	UBI
Station109:DCM:ALL:assembly:NODE:1086:length:14444:cov:41.119327	Podoviridae	Podoviridae	Phage	0.6255013553675298	UBI
Station109:DCM:ALL:assembly:NODE:1131:length:14069:cov:40.389111	Podoviridae	Podoviridae	Phage	0.5478305700231141	UBI
Station109:DCM:ALL:assembly:NODE:1160:length:13760:cov:17.338198	Podoviridae	Podoviridae	Phage	0.36142215616745543	UBI
Station109:DCM:ALL:assembly:NODE:15:length:72020:cov:35.025471	Podoviridae	Podoviridae	Phage	0.6255013553675298	UBI
Station109:DCM:ALL:assembly:NODE:1504:length:11561:cov:16.786894	Podoviridae	Podoviridae	Phage	0.6255013553675298	UBI
Station109:DCM:ALL:assembly:NODE:1511:length:11505:cov:117.023581	Podoviridae	Podoviridae	Phage	0.5478305700231141	UBI
Station109:DCM:ALL:assembly:NODE:170:length:39155:cov:23.274399	Podoviridae	Podoviridae	Phage	0.41552026655116503	UBI
Station109:DCM:ALL:assembly:NODE:183:length:37779:cov:18.417002	Podoviridae	Podoviridae	Phage	0.6255013553675298	UBI
Station109:DCM:ALL:assembly:NODE:191:length:37140:cov:11.068168	Podoviridae	Podoviridae	Phage	0.41552026655116503	UBI
Station109:DCM:ALL:assembly:NODE:1936:length:9850:cov:16.233997	Podoviridae	Podoviridae	Phage	0.6138447268099015	UBI
Station109:DCM:ALL:assembly:NODE:1983:length:9702:cov:7.997098	Podoviridae	Podoviridae	Phage	0.6255013553675298	UBI
Station109:DCM:ALL:assembly:NODE:2052:length:9486:cov:14.505567	Podoviridae	Podoviridae	Phage	0.6138447268099015	UBI
Station109:DCM:ALL:assembly:NODE:2075:length:9403:cov:5.371416	Podoviridae	Podoviridae	Phage	0.6255013553675298	UBI
Station109:DCM:ALL:assembly:NODE:2079:length:9380:cov:8.276783	Podoviridae	Podoviridae	Phage	0.5478305700231141	UBI
Station109:DCM:ALL:assembly:NODE:2295:length:8786:cov:33.204444	Podoviridae	Podoviridae	Phage	0.5478305700231141	UBI
Station109:DCM:ALL:assembly:NODE:2522:length:8210:cov:4.822563	Podoviridae	Podoviridae	Phage	0.6255013553675298	UBI
Station109:DCM:ALL:assembly:NODE:273:length:33113:cov:6.993345	Podoviridae	Podoviridae	Phage	0.6255013553675298	UBI
Station109:DCM:ALL:assembly:NODE:2899:length:7527:cov:5.116033	Podoviridae	Podoviridae	Phage	0.6138447268099015	UBI
Station109:DCM:ALL:assembly:NODE:3362:length:6867:cov:4.234146	Podoviridae	Podoviridae	Phage	0.5478305700231141	UBI
Station109:DCM:ALL:assembly:NODE:341:length:30020:cov:19.541065	Podoviridae	Podoviridae	Phage	0.41552026655116503	UBI
Station109:DCM:ALL:assembly:NODE:360:length:28992:cov:47.086222	Podoviridae	Podoviridae	Phage	0.5478305700231141	UBI
Station109:DCM:ALL:assembly:NODE:3600:length:6575:cov:3.927607	Podoviridae	Podoviridae	Phage	0.6255013553675298	UBI
Station109:DCM:ALL:assembly:NODE:382:length:27713:cov:174.600224	Podoviridae	Podoviridae	Phage	0.5327391852748882	UBI
Station109:DCM:ALL:assembly:NODE:3859:length:6285:cov:2.635152	Podoviridae	Podoviridae	Phage	0.6255013553675298	UBI
Station109:DCM:ALL:assembly:NODE:3904:length:6238:cov:10.683487	Podoviridae	Podoviridae	Phage	0.5478305700231141	UBI
Station109:DCM:ALL:assembly:NODE:4118:length:6043:cov:3.860554	Podoviridae	Podoviridae	Phage	0.6255013553675298	UBI
Station109:DCM:ALL:assembly:NODE:440:length:25370:cov:14.034327	Podoviridae	Podoviridae	Phage	0.6138447268099015	UBI
Station109:DCM:ALL:assembly:NODE:4451:length:5758:cov:79.364194	Podoviridae	Podoviridae	Phage	0.6255013553675298	UBI
Station109:DCM:ALL:assembly:NODE:45:length:57502:cov:41.903563	Podoviridae	Podoviridae	Phage	0.5148252341557557	UBI
Station109:DCM:ALL:assembly:NODE:471:length:24376:cov:7.762551	Podoviridae	Podoviridae	Phage	0.41552026655116503	UBI
Station109:DCM:ALL:assembly:NODE:472:length:24364:cov:6.147517	Podoviridae	Podoviridae	Phage	0.6138447268099015	UBI
Station109:DCM:ALL:assembly:NODE:473:length:24363:cov:15.933273	Podoviridae	Podoviridae	Phage	0.6138447268099015	UBI
Station109:DCM:ALL:assembly:NODE:523:length:22637:cov:19.786024	Podoviridae	Podoviridae	Phage	0.6255013553675298	UBI
Station109:DCM:ALL:assembly:NODE:5285:length:5192:cov:4.357212	Podoviridae	Podoviridae	Phage	0.6255013553675298	UBI
Station109:DCM:ALL:assembly:NODE:592:length:21001:cov:39.799007	Podoviridae	Podoviridae	Phage	0.22630362749369196	UBI
Station109:DCM:ALL:assembly:NODE:69:length:53751:cov:7.512999	Podoviridae	Podoviridae	Phage	0.6255013553675298	UBI
Station109:DCM:ALL:assembly:NODE:7:length:91355:cov:21.054151	Podoviridae	Podoviridae	Phage	0.6138447268099015	UBI
Station109:DCM:ALL:assembly:NODE:788:length:17849:cov:37.145555	Podoviridae	Podoviridae	Phage	0.6138447268099015	UBI
Station109:DCM:ALL:assembly:NODE:845:length:17056:cov:5.192695	Podoviridae	Podoviridae	Phage	0.6138447268099015	UBI
Station109:DCM:ALL:assembly:NODE:85:length:50171:cov:10.114913	Podoviridae	Podoviridae	Phage	0.6255013553675298	UBI
Station109:SUR:ALL:assembly:NODE:1046:length:20470:cov:3.971736	Podoviridae	Podoviridae	Phage	0.6255013553675298	UBI
Station109:SUR:ALL:assembly:NODE:1054:length:20399:cov:5.153805	Podoviridae	Podoviridae	Phage	0.6138447268099015	UBI
Station109:SUR:ALL:assembly:NODE:1086:length:20064:cov:3.600180	Podoviridae	Podoviridae	Phage	0.5478305700231141	UBI
Station109:SUR:ALL:assembly:NODE:110:length:92200:cov:6.183439	Podoviridae	Podoviridae	Phage	0.5478305700231141	UBI
Station109:SUR:ALL:assembly:NODE:1175:length:19251:cov:3.186133	Podoviridae	Podoviridae	Phage	0.5478305700231141	UBI
Station109:SUR:ALL:assembly:NODE:1197:length:19038:cov:3.649581	Podoviridae	Podoviridae	Phage	0.6255013553675298	UBI
Station109:SUR:ALL:assembly:NODE:1235:length:18664:cov:3.523564	Podoviridae	Podoviridae	Phage	0.41552026655116503	UBI
Station109:SUR:ALL:assembly:NODE:1321:length:17971:cov:3.334673	Podoviridae	Podoviridae	Phage	0.6255013553675298	UBI
Station109:SUR:ALL:assembly:NODE:1529:length:16534:cov:6.667334	Podoviridae	Podoviridae	Phage	0.5478305700231141	UBI
Station109:SUR:ALL:assembly:NODE:1621:length:15805:cov:4.146476	Podoviridae	Podoviridae	Phage	0.6255013553675298	UBI
Station109:SUR:ALL:assembly:NODE:1715:length:15137:cov:8.215025	Podoviridae	Podoviridae	Phage	0.6138447268099015	UBI
Station109:SUR:ALL:assembly:NODE:1723:length:15068:cov:6.042963	Podoviridae	Podoviridae	Phage	0.41552026655116503	UBI
Station109:SUR:ALL:assembly:NODE:1806:length:14670:cov:10.343893	Podoviridae	Podoviridae	Phage	0.6255013553675298	UBI
Station109:SUR:ALL:assembly:NODE:1923:length:14061:cov:2.718763	Podoviridae	Podoviridae	Phage	0.6255013553675298	UBI
Station109:SUR:ALL:assembly:NODE:2017:length:13654:cov:5.763953	Podoviridae	Podoviridae	Phage	0.6138447268099015	UBI
Station109:SUR:ALL:assembly:NODE:2033:length:13568:cov:10.598683	Podoviridae	Podoviridae	Phage	0.5222937281828319	UBI
Station109:SUR:ALL:assembly:NODE:2153:length:13029:cov:4.253738	Podoviridae	Podoviridae	Phage	0.6255013553675298	UBI
Station109:SUR:ALL:assembly:NODE:2182:length:12918:cov:5.062660	Podoviridae	Podoviridae	Phage	0.6138447268099015	UBI
Station109:SUR:ALL:assembly:NODE:2258:length:12626:cov:4.017501	Podoviridae	Podoviridae	Phage	0.6138447268099015	UBI
Station109:SUR:ALL:assembly:NODE:2316:length:12450:cov:17.249052	Podoviridae	Podoviridae	Phage	0.6255013553675298	UBI
Station109:SUR:ALL:assembly:NODE:2322:length:12423:cov:5.556598	Podoviridae	Podoviridae	Phage	0.6255013553675298	UBI
Station109:SUR:ALL:assembly:NODE:2788:length:10962:cov:11.210874	Podoviridae	Podoviridae	Phage	0.6138447268099015	UBI
Station109:SUR:ALL:assembly:NODE:2873:length:10768:cov:11.752824	Podoviridae	Podoviridae	Phage	0.6138447268099015	UBI
Station109:SUR:ALL:assembly:NODE:3207:length:9980:cov:8.261461	Podoviridae	Podoviridae	Phage	0.5478305700231141	UBI
Station109:SUR:ALL:assembly:NODE:3286:length:9828:cov:9.964699	Podoviridae	Podoviridae	Phage	0.41552026655116503	UBI
Station109:SUR:ALL:assembly:NODE:336:length:42998:cov:23.177119	Podoviridae	Podoviridae	Phage	0.6255013553675298	UBI
Station109:SUR:ALL:assembly:NODE:3425:length:9541:cov:7.857369	Podoviridae	Podoviridae	Phage	0.6138447268099015	UBI
Station109:SUR:ALL:assembly:NODE:3538:length:9319:cov:21.364961	Podoviridae	Podoviridae	Phage	0.6958379578092098	UBI
Station109:SUR:ALL:assembly:NODE:3776:length:8942:cov:3.665917	Podoviridae	Podoviridae	Phage	0.6255013553675298	UBI
Station109:SUR:ALL:assembly:NODE:378:length:38986:cov:3.260692	Podoviridae	Podoviridae	Phage	0.6138447268099015	UBI
Station109:SUR:ALL:assembly:NODE:3927:length:8730:cov:12.688184	Podoviridae	Podoviridae	Phage	0.36142215616745543	UBI
Station109:SUR:ALL:assembly:NODE:404:length:37161:cov:7.837115	Podoviridae	Podoviridae	Phage	0.14217108179081248	UBI
Station109:SUR:ALL:assembly:NODE:4057:length:8544:cov:43.854400	Podoviridae	Podoviridae	Phage	0.41552026655116503	UBI
Station109:SUR:ALL:assembly:NODE:438:length:35417:cov:4.616481	Podoviridae	Podoviridae	Phage	0.6138447268099015	UBI
Station109:SUR:ALL:assembly:NODE:4385:length:8115:cov:2.258065	Podoviridae	Podoviridae	Phage	0.6255013553675298	UBI
Station109:SUR:ALL:assembly:NODE:4550:length:7916:cov:3.276046	Podoviridae	Podoviridae	Phage	0.6138447268099015	UBI
Station109:SUR:ALL:assembly:NODE:460:length:34349:cov:6.086225	Podoviridae	Podoviridae	Phage	0.36142215616745543	UBI
Station109:SUR:ALL:assembly:NODE:478:length:33652:cov:4.974105	Podoviridae	Podoviridae	Phage	0.41552026655116503	UBI
Station109:SUR:ALL:assembly:NODE:507:length:32509:cov:18.717138	Podoviridae	Podoviridae	Phage	0.5478305700231141	UBI
Station109:SUR:ALL:assembly:NODE:5095:length:7338:cov:4.051764	Podoviridae	Podoviridae	Phage	0.6138447268099015	UBI
Station109:SUR:ALL:assembly:NODE:5128:length:7315:cov:2.438017	Podoviridae	Podoviridae	Phage	0.6138447268099015	UBI
Station109:SUR:ALL:assembly:NODE:517:length:32321:cov:8.390101	Podoviridae	Podoviridae	Phage	0.6138447268099015	UBI
Station109:SUR:ALL:assembly:NODE:523:length:32078:cov:6.779003	Podoviridae	Podoviridae	Phage	0.41552026655116503	UBI
Station109:SUR:ALL:assembly:NODE:547:length:31243:cov:3.087630	Podoviridae	Podoviridae	Phage	0.6255013553675298	UBI
Station109:SUR:ALL:assembly:NODE:5681:length:6780:cov:13.177398	Podoviridae	Podoviridae	Phage	0.3687403058979815	UBI
Station109:SUR:ALL:assembly:NODE:582:length:30246:cov:3.188897	Podoviridae	Podoviridae	Phage	0.6255013553675298	UBI
Station109:SUR:ALL:assembly:NODE:605:length:29515:cov:15.564019	Podoviridae	Podoviridae	Phage	0.5478305700231141	UBI
Station109:SUR:ALL:assembly:NODE:6341:length:6275:cov:3.168489	Podoviridae	Podoviridae	Phage	0.6255013553675298	UBI
Station109:SUR:ALL:assembly:NODE:6607:length:6094:cov:6.620798	Podoviridae	Podoviridae	Phage	0.41552026655116503	UBI
Station109:SUR:ALL:assembly:NODE:6917:length:5908:cov:4.595934	Podoviridae	Podoviridae	Phage	0.6138447268099015	UBI
Station109:SUR:ALL:assembly:NODE:692:length:27211:cov:3.011379	Podoviridae	Podoviridae	Phage	0.6255013553675298	UBI
Station109:SUR:ALL:assembly:NODE:6923:length:5905:cov:10.881538	Podoviridae	Podoviridae	Phage	0.5478305700231141	UBI
Station109:SUR:ALL:assembly:NODE:6977:length:5865:cov:3.261102	Podoviridae	Podoviridae	Phage	0.6138447268099015	UBI
Station109:SUR:ALL:assembly:NODE:7031:length:5832:cov:2.043275	Podoviridae	Podoviridae	Phage	0.6255013553675298	UBI
Station109:SUR:ALL:assembly:NODE:7095:length:5795:cov:3.958537	Podoviridae	Podoviridae	Phage	0.6255013553675298	UBI
Station109:SUR:ALL:assembly:NODE:733:length:26035:cov:3.929061	Podoviridae	Podoviridae	Phage	0.6255013553675298	UBI
Station109:SUR:ALL:assembly:NODE:745:length:25705:cov:6.279766	Podoviridae	Podoviridae	Phage	0.5478305700231141	UBI
Station109:SUR:ALL:assembly:NODE:7976:length:5371:cov:5.763168	Podoviridae	Podoviridae	Phage	0.6255013553675298	UBI
Station109:SUR:ALL:assembly:NODE:8361:length:5206:cov:4.243836	Podoviridae	Podoviridae	Phage	0.6255013553675298	UBI
Station109:SUR:ALL:assembly:NODE:8462:length:5163:cov:2.663078	Podoviridae	Podoviridae	Phage	0.6255013553675298	UBI
Station109:SUR:ALL:assembly:NODE:8674:length:5078:cov:1.967549	Podoviridae	Podoviridae	Phage	0.6255013553675298	UBI
Station109:SUR:ALL:assembly:NODE:889:length:22448:cov:3.950610	Podoviridae	Podoviridae	Phage	0.6255013553675298	UBI
Station109:SUR:ALL:assembly:NODE:95:length:96678:cov:7.641783	Podoviridae	Podoviridae	Phage	0.5478305700231141	UBI
Station109:SUR:ALL:assembly:NODE:964:length:21574:cov:16.507737	Podoviridae	Podoviridae	Phage	0.41552026655116503	UBI
Station11:SUR:ALL:assembly:NODE:1771:length:5012:cov:17.438168	Podoviridae	Podoviridae	Phage	0.6255013553675298	UBI
Station11:SUR:ALL:assembly:NODE:317:length:14155:cov:6.172482	Podoviridae	Podoviridae	Phage	0.6255013553675298	UBI
Station11:SUR:ALL:assembly:NODE:443:length:11740:cov:14.306461	Podoviridae	Podoviridae	Phage	0.6255013553675298	UBI
Station111:DCM:ALL:assembly:NODE:1067:length:21952:cov:4.539937	Podoviridae	Podoviridae	Phage	0.36142215616745543	UBI
Station111:DCM:ALL:assembly:NODE:1108:length:21372:cov:3.363184	Podoviridae	Podoviridae	Phage	0.5478305700231141	UBI
Station111:DCM:ALL:assembly:NODE:1227:length:19861:cov:2.855448	Podoviridae	Podoviridae	Phage	0.6138447268099015	UBI
Station111:DCM:ALL:assembly:NODE:1242:length:19741:cov:86.427106	Podoviridae	Podoviridae	Phage	0.5478305700231141	UBI
Station111:DCM:ALL:assembly:NODE:1261:length:19550:cov:22.481816	Podoviridae	Podoviridae	Phage	0.36142215616745543	UBI
Station111:DCM:ALL:assembly:NODE:1319:length:18912:cov:104.068993	Podoviridae	Podoviridae	Phage	0.6138447268099015	UBI
Station111:DCM:ALL:assembly:NODE:1424:length:17623:cov:116.075137	Podoviridae	Podoviridae	Phage	0.6138447268099015	UBI
Station111:DCM:ALL:assembly:NODE:147:length:61773:cov:11.263408	Podoviridae	Podoviridae	Phage	0.6138447268099015	UBI
Station111:DCM:ALL:assembly:NODE:171:length:58814:cov:60.847479	Podoviridae	Podoviridae	Phage	0.41552026655116503	UBI
Station111:DCM:ALL:assembly:NODE:187:length:56473:cov:10.171931	Podoviridae	Podoviridae	Phage	0.5478305700231141	UBI
Station111:DCM:ALL:assembly:NODE:2040:length:12990:cov:39.989795	Podoviridae	Podoviridae	Phage	0.36142215616745543	UBI
Station111:DCM:ALL:assembly:NODE:2045:length:12950:cov:12.668321	Podoviridae	Podoviridae	Phage	0.6138447268099015	UBI
Station111:DCM:ALL:assembly:NODE:2128:length:12574:cov:209.654525	Podoviridae	Podoviridae	Phage	0.4781285680004577	UBI
Station111:DCM:ALL:assembly:NODE:2174:length:12373:cov:2.942280	Podoviridae	Podoviridae	Phage	0.6138447268099015	UBI
Station111:DCM:ALL:assembly:NODE:2175:length:12358:cov:33.809477	Podoviridae	Podoviridae	Phage	0.41552026655116503	UBI
Station111:DCM:ALL:assembly:NODE:222:length:52029:cov:8.301035	Podoviridae	Podoviridae	Phage	0.6138447268099015	UBI
Station111:DCM:ALL:assembly:NODE:2342:length:11565:cov:4.771069	Podoviridae	Podoviridae	Phage	0.6138447268099015	UBI
Station111:DCM:ALL:assembly:NODE:2395:length:11364:cov:3.669555	Podoviridae	Podoviridae	Phage	0.6138447268099015	UBI
Station111:DCM:ALL:assembly:NODE:2504:length:10980:cov:12.780229	Podoviridae	Podoviridae	Phage	0.5478305700231141	UBI
Station111:DCM:ALL:assembly:NODE:2600:length:10659:cov:3.425311	Podoviridae	Podoviridae	Phage	0.5478305700231141	UBI
Station111:DCM:ALL:assembly:NODE:2622:length:10573:cov:3.646130	Podoviridae	Podoviridae	Phage	0.6138447268099015	UBI
Station111:DCM:ALL:assembly:NODE:2680:length:10397:cov:1392.571360	Podoviridae	Podoviridae	Phage	0.41552026655116503	UBI
Station111:DCM:ALL:assembly:NODE:2713:length:10328:cov:3.442811	Podoviridae	Podoviridae	Phage	0.5478305700231141	UBI
Station111:DCM:ALL:assembly:NODE:2814:length:10022:cov:3.778870	Podoviridae	Podoviridae	Phage	0.5478305700231141	UBI
Station111:DCM:ALL:assembly:NODE:2998:length:9473:cov:14.678169	Podoviridae	Podoviridae	Phage	0.6138447268099015	UBI
Station111:DCM:ALL:assembly:NODE:3043:length:9369:cov:27.625081	Podoviridae	Podoviridae	Phage	0.41552026655116503	UBI
Station111:DCM:ALL:assembly:NODE:3160:length:9119:cov:9.437886	Podoviridae	Podoviridae	Phage	0.6138447268099015	UBI
Station111:DCM:ALL:assembly:NODE:326:length:43061:cov:6.779008	Podoviridae	Podoviridae	Phage	0.22630362749369196	UBI
Station111:DCM:ALL:assembly:NODE:328:length:43018:cov:5.291018	Podoviridae	Podoviridae	Phage	0.6138447268099015	UBI
Station111:DCM:ALL:assembly:NODE:343:length:42105:cov:24.026397	Podoviridae	Podoviridae	Phage	0.6138447268099015	UBI
Station111:DCM:ALL:assembly:NODE:3477:length:8478:cov:3.635284	Podoviridae	Podoviridae	Phage	0.5478305700231141	UBI
Station111:DCM:ALL:assembly:NODE:3563:length:8319:cov:2.161423	Podoviridae	Podoviridae	Phage	0.6255013553675298	UBI
Station111:DCM:ALL:assembly:NODE:3596:length:8262:cov:2.692214	Podoviridae	Podoviridae	Phage	0.6255013553675298	UBI
Station111:DCM:ALL:assembly:NODE:3672:length:8137:cov:4.972779	Podoviridae	Podoviridae	Phage	0.6138447268099015	UBI
Station111:DCM:ALL:assembly:NODE:411:length:38940:cov:8.132236	Podoviridae	Podoviridae	Phage	0.6255013553675298	UBI
Station111:DCM:ALL:assembly:NODE:425:length:38393:cov:4.609500	Podoviridae	Podoviridae	Phage	0.6138447268099015	UBI
Station111:DCM:ALL:assembly:NODE:442:length:37544:cov:3.752994	Podoviridae	Podoviridae	Phage	0.5478305700231141	UBI
Station111:DCM:ALL:assembly:NODE:4496:length:6906:cov:2.502700	Podoviridae	Podoviridae	Phage	0.6138447268099015	UBI
Station111:DCM:ALL:assembly:NODE:4782:length:6562:cov:7.788996	Podoviridae	Podoviridae	Phage	0.6138447268099015	UBI
Station111:DCM:ALL:assembly:NODE:5077:length:6270:cov:2.793081	Podoviridae	Podoviridae	Phage	0.6138447268099015	UBI
Station111:DCM:ALL:assembly:NODE:519:length:34595:cov:611.799334	Podoviridae	Podoviridae	Phage	0.6138447268099015	UBI
Station111:DCM:ALL:assembly:NODE:522:length:34495:cov:15.135221	Podoviridae	Podoviridae	Phage	0.6138447268099015	UBI
Station111:DCM:ALL:assembly:NODE:530:length:34258:cov:3.334971	Podoviridae	Podoviridae	Phage	0.6138447268099015	UBI
Station111:DCM:ALL:assembly:NODE:568:length:32604:cov:4.084027	Podoviridae	Podoviridae	Phage	0.6138447268099015	UBI
Station111:DCM:ALL:assembly:NODE:5787:length:5650:cov:2.870777	Podoviridae	Podoviridae	Phage	0.5478305700231141	UBI
Station111:DCM:ALL:assembly:NODE:6012:length:5484:cov:3.020630	Podoviridae	Podoviridae	Phage	0.5478305700231141	UBI
Station111:DCM:ALL:assembly:NODE:635:length:30890:cov:5.997243	Podoviridae	Podoviridae	Phage	0.6138447268099015	UBI
Station111:DCM:ALL:assembly:NODE:646:length:30551:cov:11.041809	Podoviridae	Podoviridae	Phage	0.5478305700231141	UBI
Station111:DCM:ALL:assembly:NODE:661:length:30274:cov:3.896423	Podoviridae	Podoviridae	Phage	0.6255013553675298	UBI
Station111:DCM:ALL:assembly:NODE:676:length:29939:cov:11.983871	Podoviridae	Podoviridae	Phage	0.6138447268099015	UBI
Station111:DCM:ALL:assembly:NODE:718:length:29022:cov:7.777298	Podoviridae	Podoviridae	Phage	0.6138447268099015	UBI
Station111:DCM:ALL:assembly:NODE:755:length:28223:cov:38.940642	Podoviridae	Podoviridae	Phage	0.6138447268099015	UBI
Station111:DCM:ALL:assembly:NODE:767:length:27992:cov:150.642052	Podoviridae	Podoviridae	Phage	0.6138447268099015	UBI
Station111:DCM:ALL:assembly:NODE:801:length:27207:cov:109.400744	Podoviridae	Podoviridae	Phage	0.6039648276160562	UBI
Station111:DCM:ALL:assembly:NODE:811:length:27010:cov:61.900649	Podoviridae	Podoviridae	Phage	0.14217108179081248	UBI
Station111:DCM:ALL:assembly:NODE:818:length:26911:cov:68.070599	Podoviridae	Podoviridae	Phage	0.6138447268099015	UBI
Station111:DCM:ALL:assembly:NODE:833:length:26569:cov:41.256695	Podoviridae	Podoviridae	Phage	0.6138447268099015	UBI
Station111:DCM:ALL:assembly:NODE:863:length:26032:cov:11.327444	Podoviridae	Podoviridae	Phage	0.6255013553675298	UBI
Station111:DCM:ALL:assembly:NODE:913:length:24745:cov:14.839368	Podoviridae	Podoviridae	Phage	0.5478305700231141	UBI
Station111:DCM:ALL:assembly:NODE:927:length:24475:cov:3.664619	Podoviridae	Podoviridae	Phage	0.6255013553675298	UBI
Station111:DCM:ALL:assembly:NODE:939:length:24208:cov:4.092742	Podoviridae	Podoviridae	Phage	0.6138447268099015	UBI
Station111:DCM:ALL:assembly:NODE:948:length:24073:cov:33.502415	Podoviridae	Podoviridae	Phage	0.6255013553675298	UBI
Station111:DCM:ALL:assembly:NODE:956:length:23923:cov:6.808614	Podoviridae	Podoviridae	Phage	0.6138447268099015	UBI
Station111:MES:COMBINED:FINAL:NODE:10234:length:7761:cov:5.564625	Podoviridae	Podoviridae	Phage	0.023142678471162206	Core MES
Station111:MES:COMBINED:FINAL:NODE:10299:length:7723:cov:8.645149	Podoviridae	Podoviridae	Phage	0.04914384253574934	Core MES
Station111:MES:COMBINED:FINAL:NODE:10477:length:7634:cov:2.954875	Podoviridae	Podoviridae	Phage	0.40419764222114984	UBI
Station111:MES:COMBINED:FINAL:NODE:10687:length:7528:cov:3.251305	Podoviridae	Podoviridae	Phage	0.41552026655116503	UBI
Station111:MES:COMBINED:FINAL:NODE:10995:length:7382:cov:16.898867	Podoviridae	Podoviridae	Phage	0.029596016199248475	OMZ
Station111:MES:COMBINED:FINAL:NODE:11012:length:7374:cov:2.195928	Podoviridae	Podoviridae	Phage	0.5478305700231141	UBI
Station111:MES:COMBINED:FINAL:NODE:1110:length:32730:cov:19.508982	Podoviridae	Podoviridae	Phage	0.02304329124910907	Core MES
Station111:MES:COMBINED:FINAL:NODE:11111:length:7337:cov:2.813787	Podoviridae	Podoviridae	Phage	0.41552026655116503	UBI
Station111:MES:COMBINED:FINAL:NODE:11509:length:7169:cov:6.491004	Podoviridae	Podoviridae	Phage	0.5478305700231141	UBI
Station111:MES:COMBINED:FINAL:NODE:11814:length:7046:cov:3.896724	Podoviridae	Podoviridae	Phage	0.0050391445040654575	OMZ
Station111:MES:COMBINED:FINAL:NODE:1229:length:30671:cov:11.627286	Podoviridae	Podoviridae	Phage	0.13379577696891748	UBI
Station111:MES:COMBINED:FINAL:NODE:12370:length:6830:cov:18.077786	Podoviridae	Podoviridae	Phage	0.08489584107649617	UBI
Station111:MES:COMBINED:FINAL:NODE:1243:length:30364:cov:8.999010	Podoviridae	Podoviridae	Phage	0.41552026655116503	UBI
Station111:MES:COMBINED:FINAL:NODE:1266:length:29807:cov:4.442962	Podoviridae	Podoviridae	Phage	7.398435340977658e-4	OMZ
Station111:MES:COMBINED:FINAL:NODE:12754:length:6713:cov:4.974917	Podoviridae	Podoviridae	Phage	0.0050391445040654575	OMZ
Station111:MES:COMBINED:FINAL:NODE:1287:length:29480:cov:6.687782	Podoviridae	Podoviridae	Phage	0.41552026655116503	UBI
Station111:MES:COMBINED:FINAL:NODE:13866:length:6377:cov:24.029579	Podoviridae	Podoviridae	Phage	0.14217108179081248	UBI
Station111:MES:COMBINED:FINAL:NODE:1397:length:27849:cov:16.547061	Podoviridae	Podoviridae	Phage	0.13379577696891748	UBI
Station111:MES:COMBINED:FINAL:NODE:14339:length:6257:cov:3.803289	Podoviridae	Podoviridae	Phage	0.41552026655116503	UBI
Station111:MES:COMBINED:FINAL:NODE:14685:length:6155:cov:5.340656	Podoviridae	Podoviridae	Phage	0.13379577696891748	UBI
Station111:MES:COMBINED:FINAL:NODE:14709:length:6148:cov:4.717216	Podoviridae	Podoviridae	Phage	0.13379577696891748	UBI
Station111:MES:COMBINED:FINAL:NODE:14816:length:6120:cov:3.024897	Podoviridae	Podoviridae	Phage	0.41552026655116503	UBI
Station111:MES:COMBINED:FINAL:NODE:15547:length:5946:cov:7.216941	Podoviridae	Podoviridae	Phage	0.0050391445040654575	OMZ
Station111:MES:COMBINED:FINAL:NODE:1565:length:25697:cov:10.860502	Podoviridae	Podoviridae	Phage	0.41552026655116503	UBI
Station111:MES:COMBINED:FINAL:NODE:1582:length:25507:cov:4.327872	Podoviridae	Podoviridae	Phage	0.13379577696891748	UBI
Station111:MES:COMBINED:FINAL:NODE:16297:length:5773:cov:53.839279	Podoviridae	Podoviridae	Phage	0.004127526930331065	OMZ
Station111:MES:COMBINED:FINAL:NODE:16906:length:5640:cov:2.751835	Podoviridae	Podoviridae	Phage	0.41552026655116503	UBI
Station111:MES:COMBINED:FINAL:NODE:16976:length:5625:cov:5.771275	Podoviridae	Podoviridae	Phage	0.02635024582295415	OMZ
Station111:MES:COMBINED:FINAL:NODE:17093:length:5602:cov:7.705607	Podoviridae	Podoviridae	Phage	0.13379577696891748	UBI
Station111:MES:COMBINED:FINAL:NODE:17506:length:5518:cov:7.317225	Podoviridae	Podoviridae	Phage	0.0050391445040654575	OMZ
Station111:MES:COMBINED:FINAL:NODE:17886:length:5449:cov:2.882091	Podoviridae	Podoviridae	Phage	0.5478305700231141	UBI
Station111:MES:COMBINED:FINAL:NODE:17996:length:5429:cov:13.537216	Podoviridae	Podoviridae	Phage	0.13379577696891748	UBI
Station111:MES:COMBINED:FINAL:NODE:1804:length:23448:cov:46.111700	Podoviridae	Podoviridae	Phage	7.398435340977658e-4	OMZ
Station111:MES:COMBINED:FINAL:NODE:1815:length:23351:cov:3.803056	Podoviridae	Podoviridae	Phage	0.41552026655116503	UBI
Station111:MES:COMBINED:FINAL:NODE:18523:length:5324:cov:11.072310	Podoviridae	Podoviridae	Phage	0.41552026655116503	UBI
Station111:MES:COMBINED:FINAL:NODE:18530:length:5323:cov:2.350987	Podoviridae	Podoviridae	Phage	0.41552026655116503	UBI
Station111:MES:COMBINED:FINAL:NODE:18802:length:5274:cov:2.661621	Podoviridae	Podoviridae	Phage	0.41552026655116503	UBI
Station111:MES:COMBINED:FINAL:NODE:1952:length:22068:cov:6.792713	Podoviridae	Podoviridae	Phage	0.13379577696891748	UBI
Station111:MES:COMBINED:FINAL:NODE:19563:length:5143:cov:6.270440	Podoviridae	Podoviridae	Phage	0.41552026655116503	UBI
Station111:MES:COMBINED:FINAL:NODE:2100:length:21019:cov:8.479536	Podoviridae	Podoviridae	Phage	0.36142215616745543	UBI
Station111:MES:COMBINED:FINAL:NODE:2167:length:20685:cov:5.098061	Podoviridae	Podoviridae	Phage	0.41552026655116503	UBI
Station111:MES:COMBINED:FINAL:NODE:2304:length:19845:cov:38.957302	Podoviridae	Podoviridae	Phage	7.398435340977658e-4	OMZ
Station111:MES:COMBINED:FINAL:NODE:2384:length:19417:cov:4.982646	Podoviridae	Podoviridae	Phage	0.11771227262612931	UBI
Station111:MES:COMBINED:FINAL:NODE:2426:length:19165:cov:6.103401	Podoviridae	Podoviridae	Phage	0.03445464694845203	Core MES
Station111:MES:COMBINED:FINAL:NODE:2436:length:19113:cov:6.901144	Podoviridae	Podoviridae	Phage	0.04061415127814877	Core MES
Station111:MES:COMBINED:FINAL:NODE:2456:length:18978:cov:5.511970	Podoviridae	Podoviridae	Phage	0.1867538718672118	UBI
Station111:MES:COMBINED:FINAL:NODE:2899:length:17044:cov:4.676791	Podoviridae	Podoviridae	Phage	0.0050391445040654575	OMZ
Station111:MES:COMBINED:FINAL:NODE:291:length:100261:cov:5.849949	Podoviridae	Podoviridae	Phage	0.5478305700231141	UBI
Station111:MES:COMBINED:FINAL:NODE:302:length:96830:cov:17.905203	Podoviridae	Podoviridae	Phage	0.0232840619039618	OMZ
Station111:MES:COMBINED:FINAL:NODE:318:length:91269:cov:5.270002	Podoviridae	Podoviridae	Phage	0.6138447268099015	UBI
Station111:MES:COMBINED:FINAL:NODE:3251:length:15820:cov:12.490136	Podoviridae	Podoviridae	Phage	0.004766158760394186	OMZ
Station111:MES:COMBINED:FINAL:NODE:3310:length:15663:cov:3.206369	Podoviridae	Podoviridae	Phage	0.41552026655116503	UBI
Station111:MES:COMBINED:FINAL:NODE:3320:length:15645:cov:6.158178	Podoviridae	Podoviridae	Phage	0.41552026655116503	UBI
Station111:MES:COMBINED:FINAL:NODE:3332:length:15613:cov:7.197133	Podoviridae	Podoviridae	Phage	0.41552026655116503	UBI
Station111:MES:COMBINED:FINAL:NODE:34:length:388780:cov:201.649192	Podoviridae	Podoviridae	Phage	0.029596016199248475	OMZ
Station111:MES:COMBINED:FINAL:NODE:3685:length:14648:cov:4.135476	Podoviridae	Podoviridae	Phage	0.03445464694845203	Core MES
Station111:MES:COMBINED:FINAL:NODE:3938:length:14070:cov:6.843097	Podoviridae	Podoviridae	Phage	0.005317515436565505	OMZ
Station111:MES:COMBINED:FINAL:NODE:4215:length:13476:cov:2.963192	Podoviridae	Podoviridae	Phage	0.11771227262612931	UBI
Station111:MES:COMBINED:FINAL:NODE:4532:length:12884:cov:5.374308	Podoviridae	Podoviridae	Phage	0.014387476747498216	OMZ
Station111:MES:COMBINED:FINAL:NODE:4590:length:12797:cov:3.615994	Podoviridae	Podoviridae	Phage	0.6255013553675298	UBI
Station111:MES:COMBINED:FINAL:NODE:484:length:60891:cov:7.797406	Podoviridae	Podoviridae	Phage	0.41552026655116503	UBI
Station111:MES:COMBINED:FINAL:NODE:4855:length:12358:cov:22.575795	Podoviridae	Podoviridae	Phage	0.41552026655116503	UBI
Station111:MES:COMBINED:FINAL:NODE:489:length:60424:cov:9.384485	Podoviridae	Podoviridae	Phage	0.6138447268099015	UBI
Station111:MES:COMBINED:FINAL:NODE:5043:length:12104:cov:3.365259	Podoviridae	Podoviridae	Phage	0.11771227262612931	UBI
Station111:MES:COMBINED:FINAL:NODE:5093:length:12043:cov:4.501919	Podoviridae	Podoviridae	Phage	0.41552026655116503	UBI
Station111:MES:COMBINED:FINAL:NODE:517:length:57482:cov:3.512546	Podoviridae	Podoviridae	Phage	0.41552026655116503	UBI
Station111:MES:COMBINED:FINAL:NODE:540:length:55049:cov:37.305379	Podoviridae	Podoviridae	Phage	0.11771227262612931	UBI
Station111:MES:COMBINED:FINAL:NODE:549:length:54463:cov:4.903985	Podoviridae	Podoviridae	Phage	0.029596016199248475	OMZ
Station111:MES:COMBINED:FINAL:NODE:5983:length:10844:cov:3.130225	Podoviridae	Podoviridae	Phage	0.13379577696891748	UBI
Station111:MES:COMBINED:FINAL:NODE:6100:length:10717:cov:6.402176	Podoviridae	Podoviridae	Phage	0.13379577696891748	UBI
Station111:MES:COMBINED:FINAL:NODE:6111:length:10709:cov:10.100995	Podoviridae	Podoviridae	Phage	0.0050391445040654575	OMZ
Station111:MES:COMBINED:FINAL:NODE:6277:length:10542:cov:18.981787	Podoviridae	Podoviridae	Phage	1.0102824227079155e-4	OMZ
Station111:MES:COMBINED:FINAL:NODE:6331:length:10487:cov:11.518884	Podoviridae	Podoviridae	Phage	0.41552026655116503	UBI
Station111:MES:COMBINED:FINAL:NODE:6533:length:10266:cov:5.825286	Podoviridae	Podoviridae	Phage	0.41552026655116503	UBI
Station111:MES:COMBINED:FINAL:NODE:657:length:47004:cov:32.896121	Podoviridae	Podoviridae	Phage	0.41552026655116503	UBI
Station111:MES:COMBINED:FINAL:NODE:6761:length:10068:cov:5.167682	Podoviridae	Podoviridae	Phage	0.13379577696891748	UBI
Station111:MES:COMBINED:FINAL:NODE:694:length:45251:cov:4.863594	Podoviridae	Podoviridae	Phage	0.18090705869131446	UBI
Station111:MES:COMBINED:FINAL:NODE:735:length:43307:cov:17.307847	Podoviridae	Podoviridae	Phage	0.029596016199248475	OMZ
Station111:MES:COMBINED:FINAL:NODE:7630:length:9316:cov:14.330958	Podoviridae	Podoviridae	Phage	0.0050391445040654575	OMZ
Station111:MES:COMBINED:FINAL:NODE:7740:length:9234:cov:4.190326	Podoviridae	Podoviridae	Phage	0.13379577696891748	UBI
Station111:MES:COMBINED:FINAL:NODE:7818:length:9178:cov:12.565823	Podoviridae	Podoviridae	Phage	0.06098308360960811	UBI
Station111:MES:COMBINED:FINAL:NODE:853:length:39149:cov:34.028009	Podoviridae	Podoviridae	Phage	0.012958769950576468	OMZ
Station111:MES:COMBINED:FINAL:NODE:8727:length:8588:cov:3.467479	Podoviridae	Podoviridae	Phage	0.13379577696891748	UBI
Station111:MES:COMBINED:FINAL:NODE:8746:length:8579:cov:8.783552	Podoviridae	Podoviridae	Phage	0.13379577696891748	UBI
Station111:MES:COMBINED:FINAL:NODE:882:length:38234:cov:5.513057	Podoviridae	Podoviridae	Phage	0.13379577696891748	UBI
Station111:MES:COMBINED:FINAL:NODE:9087:length:8379:cov:2.762013	Podoviridae	Podoviridae	Phage	0.41552026655116503	UBI
Station111:MES:COMBINED:FINAL:NODE:973:length:35616:cov:3.487753	Podoviridae	Podoviridae	Phage	0.41552026655116503	UBI
Station111:MES:COMBINED:FINAL:NODE:9778:length:7991:cov:25.185862	Podoviridae	Podoviridae	Phage	7.398435340977658e-4	OMZ
Station111:MES:COMBINED:FINAL:NODE:9922:length:7919:cov:3.239827	Podoviridae	Podoviridae	Phage	0.6138447268099015	UBI
Station111:MES:DO:NOT:POOL:NODE:10189:length:7325:cov:2.914305	Podoviridae	Podoviridae	Phage	0.41552026655116503	UBI
Station111:MES:DO:NOT:POOL:NODE:10254:length:7295:cov:7.965193	Podoviridae	Podoviridae	Phage	0.02635024582295415	OMZ
Station111:MES:DO:NOT:POOL:NODE:1104:length:34131:cov:11.375367	Podoviridae	Podoviridae	Phage	0.13379577696891748	UBI
Station111:MES:DO:NOT:POOL:NODE:11330:length:6786:cov:2.735106	Podoviridae	Podoviridae	Phage	0.13379577696891748	UBI
Station111:MES:DO:NOT:POOL:NODE:11794:length:6595:cov:4.904587	Podoviridae	Podoviridae	Phage	0.41552026655116503	UBI
Station111:MES:DO:NOT:POOL:NODE:11945:length:6532:cov:6.984406	Podoviridae	Podoviridae	Phage	0.13379577696891748	UBI
Station111:MES:DO:NOT:POOL:NODE:12353:length:6397:cov:8.663986	Podoviridae	Podoviridae	Phage	0.0628659979010903	UBI
Station111:MES:DO:NOT:POOL:NODE:1245:length:31353:cov:5.234903	Podoviridae	Podoviridae	Phage	0.41552026655116503	UBI
Station111:MES:DO:NOT:POOL:NODE:1271:length:30989:cov:3.597498	Podoviridae	Podoviridae	Phage	0.41552026655116503	UBI
Station111:MES:DO:NOT:POOL:NODE:1281:length:30786:cov:5.713807	Podoviridae	Podoviridae	Phage	0.15710641814975126	UBI
Station111:MES:DO:NOT:POOL:NODE:12978:length:6171:cov:16.991661	Podoviridae	Podoviridae	Phage	0.1867538718672118	UBI
Station111:MES:DO:NOT:POOL:NODE:1344:length:29633:cov:5.694604	Podoviridae	Podoviridae	Phage	0.41552026655116503	UBI
Station111:MES:DO:NOT:POOL:NODE:1364:length:29285:cov:9.249709	Podoviridae	Podoviridae	Phage	0.41552026655116503	UBI
Station111:MES:DO:NOT:POOL:NODE:14041:length:5860:cov:5.151421	Podoviridae	Podoviridae	Phage	0.13379577696891748	UBI
Station111:MES:DO:NOT:POOL:NODE:14091:length:5846:cov:149.343119	Podoviridae	Podoviridae	Phage	0.008800249579935167	Core MES
Station111:MES:DO:NOT:POOL:NODE:14334:length:5777:cov:6.585285	Podoviridae	Podoviridae	Phage	0.029596016199248475	OMZ
Station111:MES:DO:NOT:POOL:NODE:14461:length:5743:cov:30.212201	Podoviridae	Podoviridae	Phage	0.029596016199248475	OMZ
Station111:MES:DO:NOT:POOL:NODE:14940:length:5617:cov:18.918734	Podoviridae	Podoviridae	Phage	0.05552886341056258	UBI
Station111:MES:DO:NOT:POOL:NODE:15212:length:5554:cov:4.885797	Podoviridae	Podoviridae	Phage	0.09781024596547448	UBI
Station111:MES:DO:NOT:POOL:NODE:1564:length:26457:cov:5.866033	Podoviridae	Podoviridae	Phage	0.41552026655116503	UBI
Station111:MES:DO:NOT:POOL:NODE:16377:length:5308:cov:2.654293	Podoviridae	Podoviridae	Phage	0.41552026655116503	UBI
Station111:MES:DO:NOT:POOL:NODE:1703:length:24602:cov:7.216727	Podoviridae	Podoviridae	Phage	0.03123577951770202	OMZ
Station111:MES:DO:NOT:POOL:NODE:1762:length:24010:cov:6.753580	Podoviridae	Podoviridae	Phage	0.13379577696891748	UBI
Station111:MES:DO:NOT:POOL:NODE:17862:length:5011:cov:17.337369	Podoviridae	Podoviridae	Phage	0.41552026655116503	UBI
Station111:MES:DO:NOT:POOL:NODE:1835:length:23291:cov:10.235454	Podoviridae	Podoviridae	Phage	0.13379577696891748	UBI
Station111:MES:DO:NOT:POOL:NODE:1869:length:23027:cov:10.980193	Podoviridae	Podoviridae	Phage	0.13379577696891748	UBI
Station111:MES:DO:NOT:POOL:NODE:1890:length:22819:cov:6.162801	Podoviridae	Podoviridae	Phage	0.13379577696891748	UBI
Station111:MES:DO:NOT:POOL:NODE:2108:length:21190:cov:8.297043	Podoviridae	Podoviridae	Phage	0.40419764222114984	UBI
Station111:MES:DO:NOT:POOL:NODE:2212:length:20546:cov:3.563906	Podoviridae	Podoviridae	Phage	0.029596016199248475	OMZ
Station111:MES:DO:NOT:POOL:NODE:2221:length:20464:cov:10.135136	Podoviridae	Podoviridae	Phage	0.029596016199248475	OMZ
Station111:MES:DO:NOT:POOL:NODE:2388:length:19484:cov:12.372279	Podoviridae	Podoviridae	Phage	0.03123577951770202	OMZ
Station111:MES:DO:NOT:POOL:NODE:2411:length:19363:cov:3.566656	Podoviridae	Podoviridae	Phage	0.13379577696891748	UBI
Station111:MES:DO:NOT:POOL:NODE:2653:length:18034:cov:4.376161	Podoviridae	Podoviridae	Phage	0.13379577696891748	UBI
Station111:MES:DO:NOT:POOL:NODE:2664:length:17973:cov:14.678759	Podoviridae	Podoviridae	Phage	0.36142215616745543	UBI
Station111:MES:DO:NOT:POOL:NODE:2940:length:16803:cov:3.561679	Podoviridae	Podoviridae	Phage	0.13379577696891748	UBI
Station111:MES:DO:NOT:POOL:NODE:3182:length:16018:cov:8.653887	Podoviridae	Podoviridae	Phage	8.459504865041902e-4	OMZ
Station111:MES:DO:NOT:POOL:NODE:3210:length:15933:cov:5.908049	Podoviridae	Podoviridae	Phage	0.41552026655116503	UBI
Station111:MES:DO:NOT:POOL:NODE:3221:length:15907:cov:9.122004	Podoviridae	Podoviridae	Phage	0.0201006261008926	Core MES
Station111:MES:DO:NOT:POOL:NODE:335:length:91632:cov:6.763609	Podoviridae	Podoviridae	Phage	0.6138447268099015	UBI
Station111:MES:DO:NOT:POOL:NODE:3825:length:14100:cov:3.399359	Podoviridae	Podoviridae	Phage	0.41552026655116503	UBI
Station111:MES:DO:NOT:POOL:NODE:3852:length:14019:cov:2.479089	Podoviridae	Podoviridae	Phage	0.41552026655116503	UBI
Station111:MES:DO:NOT:POOL:NODE:396:length:79128:cov:9.378030	Podoviridae	Podoviridae	Phage	0.41552026655116503	UBI
Station111:MES:DO:NOT:POOL:NODE:4206:length:13149:cov:12.083779	Podoviridae	Podoviridae	Phage	0.13379577696891748	UBI
Station111:MES:DO:NOT:POOL:NODE:4587:length:12436:cov:6.692593	Podoviridae	Podoviridae	Phage	0.40419764222114984	UBI
Station111:MES:DO:NOT:POOL:NODE:4706:length:12239:cov:4.869501	Podoviridae	Podoviridae	Phage	0.41552026655116503	UBI
Station111:MES:DO:NOT:POOL:NODE:4753:length:12167:cov:19.448976	Podoviridae	Podoviridae	Phage	0.012958769950576468	OMZ
Station111:MES:DO:NOT:POOL:NODE:5100:length:11596:cov:5.850273	Podoviridae	Podoviridae	Phage	0.0050391445040654575	OMZ
Station111:MES:DO:NOT:POOL:NODE:5179:length:11489:cov:3.688386	Podoviridae	Podoviridae	Phage	0.029596016199248475	OMZ
Station111:MES:DO:NOT:POOL:NODE:5293:length:11340:cov:2.721666	Podoviridae	Podoviridae	Phage	0.41552026655116503	UBI
Station111:MES:DO:NOT:POOL:NODE:5528:length:11039:cov:4.570921	Podoviridae	Podoviridae	Phage	0.41552026655116503	UBI
Station111:MES:DO:NOT:POOL:NODE:5656:length:10857:cov:6.913997	Podoviridae	Podoviridae	Phage	0.0018708586263697967	OMZ
Station111:MES:DO:NOT:POOL:NODE:5780:length:10702:cov:40.127360	Podoviridae	Podoviridae	Phage	7.398435340977658e-4	OMZ
Station111:MES:DO:NOT:POOL:NODE:6401:length:10021:cov:11.640277	Podoviridae	Podoviridae	Phage	0.41552026655116503	UBI
Station111:MES:DO:NOT:POOL:NODE:6461:length:9946:cov:3.762309	Podoviridae	Podoviridae	Phage	0.6138447268099015	UBI
Station111:MES:DO:NOT:POOL:NODE:6564:length:9842:cov:3.341882	Podoviridae	Podoviridae	Phage	0.13379577696891748	UBI
Station111:MES:DO:NOT:POOL:NODE:6665:length:9737:cov:7.122495	Podoviridae	Podoviridae	Phage	0.41552026655116503	UBI
Station111:MES:DO:NOT:POOL:NODE:6855:length:9554:cov:19.995894	Podoviridae	Podoviridae	Phage	0.41552026655116503	UBI
Station111:MES:DO:NOT:POOL:NODE:697:length:47402:cov:101.218007	Podoviridae	Podoviridae	Phage	0.2776993689351626	UBI
Station111:MES:DO:NOT:POOL:NODE:725:length:46267:cov:5.183113	Podoviridae	Podoviridae	Phage	0.13379577696891748	UBI
Station111:MES:DO:NOT:POOL:NODE:7412:length:9054:cov:6.556284	Podoviridae	Podoviridae	Phage	0.13379577696891748	UBI
Station111:MES:DO:NOT:POOL:NODE:743:length:45191:cov:5.996632	Podoviridae	Podoviridae	Phage	0.6255013553675298	UBI
Station111:MES:DO:NOT:POOL:NODE:7686:length:8858:cov:5.521754	Podoviridae	Podoviridae	Phage	0.004766158760394186	OMZ
Station111:MES:DO:NOT:POOL:NODE:773:length:43943:cov:8.818903	Podoviridae	Podoviridae	Phage	0.029596016199248475	OMZ
Station111:MES:DO:NOT:POOL:NODE:778:length:43772:cov:19.516847	Podoviridae	Podoviridae	Phage	0.029596016199248475	OMZ
Station111:MES:DO:NOT:POOL:NODE:843:length:41054:cov:7.040586	Podoviridae	Podoviridae	Phage	0.13379577696891748	UBI
Station111:MES:DO:NOT:POOL:NODE:8582:length:8225:cov:14.257528	Podoviridae	Podoviridae	Phage	0.0050391445040654575	OMZ
Station111:MES:DO:NOT:POOL:NODE:8615:length:8203:cov:3.043078	Podoviridae	Podoviridae	Phage	0.6138447268099015	UBI
Station111:MES:DO:NOT:POOL:NODE:864:length:40457:cov:4.707985	Podoviridae	Podoviridae	Phage	0.6138447268099015	UBI
Station111:MES:DO:NOT:POOL:NODE:8925:length:8009:cov:4.878677	Podoviridae	Podoviridae	Phage	0.0050391445040654575	OMZ
Station111:MES:DO:NOT:POOL:NODE:8993:length:7972:cov:6.400783	Podoviridae	Podoviridae	Phage	0.41552026655116503	UBI
Station111:MES:DO:NOT:POOL:NODE:924:length:38736:cov:14.416975	Podoviridae	Podoviridae	Phage	0.41552026655116503	UBI
Station111:MES:DO:NOT:POOL:NODE:9886:length:7477:cov:13.669900	Podoviridae	Podoviridae	Phage	0.0050391445040654575	OMZ
Station111:SUR:ALL:assembly:NODE:1060:length:14831:cov:6.722320	Podoviridae	Podoviridae	Phage	0.41552026655116503	UBI
Station111:SUR:ALL:assembly:NODE:1063:length:14793:cov:11.369046	Podoviridae	Podoviridae	Phage	0.6138447268099015	UBI
Station111:SUR:ALL:assembly:NODE:1197:length:13590:cov:6.229922	Podoviridae	Podoviridae	Phage	0.6255013553675298	UBI
Station111:SUR:ALL:assembly:NODE:12:length:113685:cov:13.373951	Podoviridae	Podoviridae	Phage	0.6255013553675298	UBI
Station111:SUR:ALL:assembly:NODE:123:length:46918:cov:5.491091	Podoviridae	Podoviridae	Phage	0.6138447268099015	UBI
Station111:SUR:ALL:assembly:NODE:1232:length:13292:cov:2.604215	Podoviridae	Podoviridae	Phage	0.6255013553675298	UBI
Station111:SUR:ALL:assembly:NODE:130:length:45987:cov:6.601041	Podoviridae	Podoviridae	Phage	0.6255013553675298	UBI
Station111:SUR:ALL:assembly:NODE:1332:length:12564:cov:139.352067	Podoviridae	Podoviridae	Phage	0.6255013553675298	UBI
Station111:SUR:ALL:assembly:NODE:1366:length:12320:cov:15.391031	Podoviridae	Podoviridae	Phage	0.6138447268099015	UBI
Station111:SUR:ALL:assembly:NODE:1418:length:12059:cov:3.098217	Podoviridae	Podoviridae	Phage	0.6255013553675298	UBI
Station111:SUR:ALL:assembly:NODE:1494:length:11546:cov:4.165695	Podoviridae	Podoviridae	Phage	0.6138447268099015	UBI
Station111:SUR:ALL:assembly:NODE:1499:length:11515:cov:21.627836	Podoviridae	Podoviridae	Phage	0.32783603591218013	UBI
Station111:SUR:ALL:assembly:NODE:1620:length:10867:cov:7.624954	Podoviridae	Podoviridae	Phage	0.36142215616745543	UBI
Station111:SUR:ALL:assembly:NODE:1705:length:10550:cov:4.527489	Podoviridae	Podoviridae	Phage	0.5478305700231141	UBI
Station111:SUR:ALL:assembly:NODE:1825:length:10008:cov:3.999096	Podoviridae	Podoviridae	Phage	0.6255013553675298	UBI
Station111:SUR:ALL:assembly:NODE:1942:length:9653:cov:11.203480	Podoviridae	Podoviridae	Phage	0.6138447268099015	UBI
Station111:SUR:ALL:assembly:NODE:2172:length:8970:cov:9.301851	Podoviridae	Podoviridae	Phage	0.5148252341557557	UBI
Station111:SUR:ALL:assembly:NODE:2378:length:8385:cov:74.895918	Podoviridae	Podoviridae	Phage	0.460328679886143	UBI
Station111:SUR:ALL:assembly:NODE:315:length:31584:cov:4.283897	Podoviridae	Podoviridae	Phage	0.5478305700231141	UBI
Station111:SUR:ALL:assembly:NODE:3185:length:6867:cov:40.777158	Podoviridae	Podoviridae	Phage	0.13379577696891748	UBI
Station111:SUR:ALL:assembly:NODE:35:length:64041:cov:10.985325	Podoviridae	Podoviridae	Phage	0.6138447268099015	UBI
Station111:SUR:ALL:assembly:NODE:351:length:30146:cov:4.211326	Podoviridae	Podoviridae	Phage	0.5478305700231141	UBI
Station111:SUR:ALL:assembly:NODE:3984:length:5939:cov:3.255269	Podoviridae	Podoviridae	Phage	0.5478305700231141	UBI
Station111:SUR:ALL:assembly:NODE:405:length:28542:cov:27.707410	Podoviridae	Podoviridae	Phage	0.6255013553675298	UBI
Station111:SUR:ALL:assembly:NODE:452:length:27205:cov:7.388103	Podoviridae	Podoviridae	Phage	0.6138447268099015	UBI
Station111:SUR:ALL:assembly:NODE:4661:length:5308:cov:7.620978	Podoviridae	Podoviridae	Phage	0.6138447268099015	UBI
Station111:SUR:ALL:assembly:NODE:469:length:26496:cov:4.231875	Podoviridae	Podoviridae	Phage	0.5478305700231141	UBI
Station111:SUR:ALL:assembly:NODE:484:length:26287:cov:4.238487	Podoviridae	Podoviridae	Phage	0.6138447268099015	UBI
Station111:SUR:ALL:assembly:NODE:4993:length:5051:cov:3.690953	Podoviridae	Podoviridae	Phage	0.6138447268099015	UBI
Station111:SUR:ALL:assembly:NODE:547:length:24221:cov:40.449392	Podoviridae	Podoviridae	Phage	0.6138447268099015	UBI
Station111:SUR:ALL:assembly:NODE:548:length:24213:cov:8.531170	Podoviridae	Podoviridae	Phage	0.33462596469655387	UBI
Station111:SUR:ALL:assembly:NODE:578:length:23454:cov:49.709817	Podoviridae	Podoviridae	Phage	0.6255013553675298	UBI
Station111:SUR:ALL:assembly:NODE:625:length:22169:cov:19.001085	Podoviridae	Podoviridae	Phage	0.5478305700231141	UBI
Station111:SUR:ALL:assembly:NODE:78:length:53911:cov:2.797219	Podoviridae	Podoviridae	Phage	0.6255013553675298	UBI
Station111:SUR:ALL:assembly:NODE:820:length:18137:cov:6.551211	Podoviridae	Podoviridae	Phage	0.5478305700231141	UBI
Station111:SUR:ALL:assembly:NODE:835:length:17917:cov:6.839884	Podoviridae	Podoviridae	Phage	0.2493251223818339	UBI
Station111:SUR:ALL:assembly:NODE:860:length:17461:cov:16.552108	Podoviridae	Podoviridae	Phage	0.4781285680004577	UBI
Station122:DCM:ALL:assembly:NODE:104:length:62494:cov:9.868992	Podoviridae	Podoviridae	Phage	0.6255013553675298	UBI
Station122:DCM:ALL:assembly:NODE:1060:length:20658:cov:5.519342	Podoviridae	Podoviridae	Phage	0.6255013553675298	UBI
Station122:DCM:ALL:assembly:NODE:1061:length:20651:cov:14.059186	Podoviridae	Podoviridae	Phage	0.6255013553675298	UBI
Station122:DCM:ALL:assembly:NODE:107:length:61911:cov:52.505044	Podoviridae	Podoviridae	Phage	0.6255013553675298	UBI
Station122:DCM:ALL:assembly:NODE:1106:length:20133:cov:3.976840	Podoviridae	Podoviridae	Phage	0.6255013553675298	UBI
Station122:DCM:ALL:assembly:NODE:1114:length:19982:cov:23.214633	Podoviridae	Podoviridae	Phage	0.6255013553675298	UBI
Station122:DCM:ALL:assembly:NODE:1225:length:18576:cov:23.407537	Podoviridae	Podoviridae	Phage	0.6138447268099015	UBI
Station122:DCM:ALL:assembly:NODE:124:length:59099:cov:96.218972	Podoviridae	Podoviridae	Phage	0.9497329772402008	UBI
Station122:DCM:ALL:assembly:NODE:1276:length:17990:cov:3.156621	Podoviridae	Podoviridae	Phage	0.6255013553675298	UBI
Station122:DCM:ALL:assembly:NODE:1343:length:17185:cov:63.488792	Podoviridae	Podoviridae	Phage	0.6255013553675298	UBI
Station122:DCM:ALL:assembly:NODE:135:length:57175:cov:11.811029	Podoviridae	Podoviridae	Phage	0.7280508778641765	UBI
Station122:DCM:ALL:assembly:NODE:1382:length:16699:cov:4.674838	Podoviridae	Podoviridae	Phage	0.6138447268099015	UBI
Station122:DCM:ALL:assembly:NODE:1387:length:16662:cov:5.289456	Podoviridae	Podoviridae	Phage	0.6255013553675298	UBI
Station122:DCM:ALL:assembly:NODE:1453:length:15959:cov:2.679577	Podoviridae	Podoviridae	Phage	0.6255013553675298	UBI
Station122:DCM:ALL:assembly:NODE:1504:length:15430:cov:55.115837	Podoviridae	Podoviridae	Phage	0.6782861758989139	UBI
Station122:DCM:ALL:assembly:NODE:156:length:55374:cov:38.179052	Podoviridae	Podoviridae	Phage	0.7280508778641765	UBI
Station122:DCM:ALL:assembly:NODE:1592:length:14720:cov:154.346130	Podoviridae	Podoviridae	Phage	0.6328720412777874	UBI
Station122:DCM:ALL:assembly:NODE:1607:length:14599:cov:40.144114	Podoviridae	Podoviridae	Phage	0.6255013553675298	UBI
Station122:DCM:ALL:assembly:NODE:1626:length:14466:cov:5.071057	Podoviridae	Podoviridae	Phage	0.6255013553675298	UBI
Station122:DCM:ALL:assembly:NODE:1693:length:14008:cov:39.165842	Podoviridae	Podoviridae	Phage	0.6255013553675298	UBI
Station122:DCM:ALL:assembly:NODE:175:length:53710:cov:4.327873	Podoviridae	Podoviridae	Phage	0.5478305700231141	UBI
Station122:DCM:ALL:assembly:NODE:176:length:53695:cov:4.498415	Podoviridae	Podoviridae	Phage	0.36142215616745543	UBI
Station122:DCM:ALL:assembly:NODE:1783:length:13442:cov:4.216329	Podoviridae	Podoviridae	Phage	0.6255013553675298	UBI
Station122:DCM:ALL:assembly:NODE:183:length:53195:cov:6.914546	Podoviridae	Podoviridae	Phage	0.5148252341557557	UBI
Station122:DCM:ALL:assembly:NODE:1990:length:12136:cov:10.102558	Podoviridae	Podoviridae	Phage	0.6138447268099015	UBI
Station122:DCM:ALL:assembly:NODE:21:length:108198:cov:5.305558	Podoviridae	Podoviridae	Phage	0.6255013553675298	UBI
Station122:DCM:ALL:assembly:NODE:2166:length:11407:cov:3.264975	Podoviridae	Podoviridae	Phage	0.6255013553675298	UBI
Station122:DCM:ALL:assembly:NODE:22:length:106988:cov:12.742848	Podoviridae	Podoviridae	Phage	0.5478305700231141	UBI
Station122:DCM:ALL:assembly:NODE:2204:length:11160:cov:6.833679	Podoviridae	Podoviridae	Phage	0.6255013553675298	UBI
Station122:DCM:ALL:assembly:NODE:2210:length:11143:cov:3.171266	Podoviridae	Podoviridae	Phage	0.6255013553675298	UBI
Station122:DCM:ALL:assembly:NODE:2224:length:11093:cov:10.492299	Podoviridae	Podoviridae	Phage	0.6782861758989139	UBI
Station122:DCM:ALL:assembly:NODE:2248:length:11011:cov:4.299836	Podoviridae	Podoviridae	Phage	0.5478305700231141	UBI
Station122:DCM:ALL:assembly:NODE:227:length:48601:cov:8.387715	Podoviridae	Podoviridae	Phage	0.6255013553675298	UBI
Station122:DCM:ALL:assembly:NODE:2283:length:10891:cov:75.021779	Podoviridae	Podoviridae	Phage	0.41552026655116503	UBI
Station122:DCM:ALL:assembly:NODE:2291:length:10861:cov:3.825930	Podoviridae	Podoviridae	Phage	0.6255013553675298	UBI
Station122:DCM:ALL:assembly:NODE:2408:length:10488:cov:6.341896	Podoviridae	Podoviridae	Phage	0.41552026655116503	UBI
Station122:DCM:ALL:assembly:NODE:2662:length:9636:cov:3.449953	Podoviridae	Podoviridae	Phage	0.6255013553675298	UBI
Station122:DCM:ALL:assembly:NODE:2675:length:9614:cov:54.585103	Podoviridae	Podoviridae	Phage	0.6255013553675298	UBI
Station122:DCM:ALL:assembly:NODE:268:length:45544:cov:12.168590	Podoviridae	Podoviridae	Phage	0.6255013553675298	UBI
Station122:DCM:ALL:assembly:NODE:27:length:102366:cov:14.110399	Podoviridae	Podoviridae	Phage	0.6138447268099015	UBI
Station122:DCM:ALL:assembly:NODE:275:length:44782:cov:9.817135	Podoviridae	Podoviridae	Phage	0.6255013553675298	UBI
Station122:DCM:ALL:assembly:NODE:2763:length:9392:cov:5.477455	Podoviridae	Podoviridae	Phage	0.6255013553675298	UBI
Station122:DCM:ALL:assembly:NODE:2837:length:9171:cov:3.804739	Podoviridae	Podoviridae	Phage	0.6138447268099015	UBI
Station122:DCM:ALL:assembly:NODE:2888:length:9027:cov:3.530539	Podoviridae	Podoviridae	Phage	0.6255013553675298	UBI
Station122:DCM:ALL:assembly:NODE:2952:length:8871:cov:10.158235	Podoviridae	Podoviridae	Phage	0.6255013553675298	UBI
Station122:DCM:ALL:assembly:NODE:296:length:42500:cov:23.135281	Podoviridae	Podoviridae	Phage	0.22630362749369196	UBI
Station122:DCM:ALL:assembly:NODE:3:length:184907:cov:5.712354	Podoviridae	Podoviridae	Phage	0.41552026655116503	UBI
Station122:DCM:ALL:assembly:NODE:3074:length:8582:cov:10.034948	Podoviridae	Podoviridae	Phage	0.5478305700231141	UBI
Station122:DCM:ALL:assembly:NODE:3135:length:8468:cov:22.259004	Podoviridae	Podoviridae	Phage	0.5478305700231141	UBI
Station122:DCM:ALL:assembly:NODE:3145:length:8446:cov:5.169110	Podoviridae	Podoviridae	Phage	0.5478305700231141	UBI
Station122:DCM:ALL:assembly:NODE:3149:length:8430:cov:69.395343	Podoviridae	Podoviridae	Phage	0.6138447268099015	UBI
Station122:DCM:ALL:assembly:NODE:3209:length:8330:cov:13.590695	Podoviridae	Podoviridae	Phage	0.6255013553675298	UBI
Station122:DCM:ALL:assembly:NODE:3359:length:8094:cov:4.631671	Podoviridae	Podoviridae	Phage	0.6138447268099015	UBI
Station122:DCM:ALL:assembly:NODE:339:length:40187:cov:19.350967	Podoviridae	Podoviridae	Phage	0.6255013553675298	UBI
Station122:DCM:ALL:assembly:NODE:353:length:39251:cov:9.364935	Podoviridae	Podoviridae	Phage	0.6255013553675298	UBI
Station122:DCM:ALL:assembly:NODE:355:length:38904:cov:9.541533	Podoviridae	Podoviridae	Phage	0.6255013553675298	UBI
Station122:DCM:ALL:assembly:NODE:357:length:38781:cov:9.228374	Podoviridae	Podoviridae	Phage	0.6255013553675298	UBI
Station122:DCM:ALL:assembly:NODE:365:length:38467:cov:27.979850	Podoviridae	Podoviridae	Phage	0.6255013553675298	UBI
Station122:DCM:ALL:assembly:NODE:3724:length:7503:cov:217.698040	Podoviridae	Podoviridae	Phage	0.41552026655116503	UBI
Station122:DCM:ALL:assembly:NODE:409:length:36907:cov:10.651606	Podoviridae	Podoviridae	Phage	0.6255013553675298	UBI
Station122:DCM:ALL:assembly:NODE:41:length:87510:cov:23.422149	Podoviridae	Podoviridae	Phage	0.6255013553675298	UBI
Station122:DCM:ALL:assembly:NODE:4136:length:6906:cov:3.917968	Podoviridae	Podoviridae	Phage	0.6255013553675298	UBI
Station122:DCM:ALL:assembly:NODE:414:length:36488:cov:47.854582	Podoviridae	Podoviridae	Phage	0.6255013553675298	UBI
Station122:DCM:ALL:assembly:NODE:4404:length:6572:cov:77.647230	Podoviridae	Podoviridae	Phage	0.6255013553675298	UBI
Station122:DCM:ALL:assembly:NODE:4536:length:6429:cov:4.505177	Podoviridae	Podoviridae	Phage	0.6255013553675298	UBI
Station122:DCM:ALL:assembly:NODE:459:length:34615:cov:9.148785	Podoviridae	Podoviridae	Phage	0.6255013553675298	UBI
Station122:DCM:ALL:assembly:NODE:5373:length:5669:cov:5.670289	Podoviridae	Podoviridae	Phage	0.6138447268099015	UBI
Station122:DCM:ALL:assembly:NODE:5507:length:5586:cov:3.661906	Podoviridae	Podoviridae	Phage	0.6138447268099015	UBI
Station122:DCM:ALL:assembly:NODE:5653:length:5474:cov:43.068278	Podoviridae	Podoviridae	Phage	0.6138447268099015	UBI
Station122:DCM:ALL:assembly:NODE:614:length:30304:cov:32.595061	Podoviridae	Podoviridae	Phage	0.6255013553675298	UBI
Station122:DCM:ALL:assembly:NODE:673:length:28643:cov:28.507066	Podoviridae	Podoviridae	Phage	0.6255013553675298	UBI
Station122:DCM:ALL:assembly:NODE:68:length:70390:cov:3.928741	Podoviridae	Podoviridae	Phage	0.6255013553675298	UBI
Station122:DCM:ALL:assembly:NODE:696:length:28254:cov:4.694812	Podoviridae	Podoviridae	Phage	0.6255013553675298	UBI
Station122:DCM:ALL:assembly:NODE:7:length:170794:cov:5.486977	Podoviridae	Podoviridae	Phage	0.6255013553675298	UBI
Station122:DCM:ALL:assembly:NODE:771:length:26436:cov:21.680869	Podoviridae	Podoviridae	Phage	0.09781024596547448	UBI
Station122:DCM:ALL:assembly:NODE:80:length:67460:cov:5.015770	Podoviridae	Podoviridae	Phage	0.6138447268099015	UBI
Station122:DCM:ALL:assembly:NODE:801:length:25480:cov:8.797089	Podoviridae	Podoviridae	Phage	0.6255013553675298	UBI
Station122:DCM:ALL:assembly:NODE:820:length:25057:cov:3.230942	Podoviridae	Podoviridae	Phage	0.6138447268099015	UBI
Station122:DCM:ALL:assembly:NODE:9:length:159483:cov:11.368279	Podoviridae	Podoviridae	Phage	0.6255013553675298	UBI
Station122:DCM:ALL:assembly:NODE:917:length:23169:cov:6.462317	Podoviridae	Podoviridae	Phage	0.6255013553675298	UBI
Station122:MES:COMBINED:FINAL:NODE:10743:length:6243:cov:4.448772	Podoviridae	Podoviridae	Phage	0.41552026655116503	UBI
Station122:MES:COMBINED:FINAL:NODE:11083:length:6115:cov:9.141419	Podoviridae	Podoviridae	Phage	0.13379577696891748	UBI
Station122:MES:COMBINED:FINAL:NODE:11451:length:5968:cov:19.926433	Podoviridae	Podoviridae	Phage	0.07735856473879438	UBI
Station122:MES:COMBINED:FINAL:NODE:12350:length:5676:cov:7.793097	Podoviridae	Podoviridae	Phage	0.41552026655116503	UBI
Station122:MES:COMBINED:FINAL:NODE:12404:length:5661:cov:8.369961	Podoviridae	Podoviridae	Phage	0.6138447268099015	UBI
Station122:MES:COMBINED:FINAL:NODE:12468:length:5644:cov:4.139023	Podoviridae	Podoviridae	Phage	0.6138447268099015	UBI
Station122:MES:COMBINED:FINAL:NODE:1251:length:33923:cov:7.979627	Podoviridae	Podoviridae	Phage	0.6138447268099015	UBI
Station122:MES:COMBINED:FINAL:NODE:13298:length:5422:cov:4.054034	Podoviridae	Podoviridae	Phage	0.6138447268099015	UBI
Station122:MES:COMBINED:FINAL:NODE:1335:length:31944:cov:8.902474	Podoviridae	Podoviridae	Phage	0.6138447268099015	UBI
Station122:MES:COMBINED:FINAL:NODE:13356:length:5406:cov:3.377500	Podoviridae	Podoviridae	Phage	0.6138447268099015	UBI
Station122:MES:COMBINED:FINAL:NODE:13621:length:5340:cov:8.405676	Podoviridae	Podoviridae	Phage	0.03445464694845203	OMZ
Station122:MES:COMBINED:FINAL:NODE:14618:length:5114:cov:3.051196	Podoviridae	Podoviridae	Phage	0.6255013553675298	UBI
Station122:MES:COMBINED:FINAL:NODE:1535:length:28015:cov:6.331581	Podoviridae	Podoviridae	Phage	0.14217108179081248	UBI
Station122:MES:COMBINED:FINAL:NODE:1752:length:24983:cov:6.415878	Podoviridae	Podoviridae	Phage	0.2140332212366479	UBI
Station122:MES:COMBINED:FINAL:NODE:1865:length:23672:cov:25.836601	Podoviridae	Podoviridae	Phage	0.1985251003844967	UBI
Station122:MES:COMBINED:FINAL:NODE:2147:length:21024:cov:13.140875	Podoviridae	Podoviridae	Phage	0.13379577696891748	UBI
Station122:MES:COMBINED:FINAL:NODE:2707:length:17390:cov:8.019152	Podoviridae	Podoviridae	Phage	0.41552026655116503	UBI
Station122:MES:COMBINED:FINAL:NODE:2898:length:16482:cov:6.936750	Podoviridae	Podoviridae	Phage	0.1317725550319354	UBI
Station122:MES:COMBINED:FINAL:NODE:2966:length:16159:cov:5.313711	Podoviridae	Podoviridae	Phage	0.6782861758989139	UBI
Station122:MES:COMBINED:FINAL:NODE:3357:length:14666:cov:65.606666	Podoviridae	Podoviridae	Phage	0.015885332072051287	Core MES
Station122:MES:COMBINED:FINAL:NODE:3370:length:14618:cov:7.093456	Podoviridae	Podoviridae	Phage	0.006750188331077483	OMZ
Station122:MES:COMBINED:FINAL:NODE:3638:length:13765:cov:15.794894	Podoviridae	Podoviridae	Phage	0.07839305101973229	UBI
Station122:MES:COMBINED:FINAL:NODE:3940:length:12920:cov:5.618033	Podoviridae	Podoviridae	Phage	0.07479454846703486	UBI
Station122:MES:COMBINED:FINAL:NODE:4053:length:12665:cov:12.231404	Podoviridae	Podoviridae	Phage	0.36142215616745543	UBI
Station122:MES:COMBINED:FINAL:NODE:4175:length:12350:cov:13.025295	Podoviridae	Podoviridae	Phage	0.41552026655116503	UBI
Station122:MES:COMBINED:FINAL:NODE:4620:length:11453:cov:9.062028	Podoviridae	Podoviridae	Phage	0.13379577696891748	UBI
Station122:MES:COMBINED:FINAL:NODE:4709:length:11280:cov:4.869933	Podoviridae	Podoviridae	Phage	0.41552026655116503	UBI
Station122:MES:COMBINED:FINAL:NODE:508:length:71990:cov:13.957906	Podoviridae	Podoviridae	Phage	0.6138447268099015	UBI
Station122:MES:COMBINED:FINAL:NODE:5546:length:9979:cov:4.510580	Podoviridae	Podoviridae	Phage	0.6138447268099015	UBI
Station122:MES:COMBINED:FINAL:NODE:5571:length:9947:cov:12.813385	Podoviridae	Podoviridae	Phage	0.6138447268099015	UBI
Station122:MES:COMBINED:FINAL:NODE:606:length:61172:cov:8.324443	Podoviridae	Podoviridae	Phage	0.6138447268099015	UBI
Station122:MES:COMBINED:FINAL:NODE:6355:length:9034:cov:5.194120	Podoviridae	Podoviridae	Phage	0.6138447268099015	UBI
Station122:MES:COMBINED:FINAL:NODE:6421:length:8973:cov:4.192083	Podoviridae	Podoviridae	Phage	0.7280508778641765	UBI
Station122:MES:COMBINED:FINAL:NODE:6591:length:8793:cov:3.446441	Podoviridae	Podoviridae	Phage	0.5478305700231141	UBI
Station122:MES:COMBINED:FINAL:NODE:7018:length:8403:cov:5.659799	Podoviridae	Podoviridae	Phage	0.10241050335528218	UBI
Station122:MES:COMBINED:FINAL:NODE:7049:length:8365:cov:8.604813	Podoviridae	Podoviridae	Phage	0.22275966531131827	UBI
Station122:MES:COMBINED:FINAL:NODE:7624:length:7911:cov:19.221614	Podoviridae	Podoviridae	Phage	0.06861680939609861	UBI
Station122:MES:COMBINED:FINAL:NODE:7909:length:7700:cov:7.961936	Podoviridae	Podoviridae	Phage	0.6138447268099015	UBI
Station122:MES:COMBINED:FINAL:NODE:7925:length:7691:cov:6.129518	Podoviridae	Podoviridae	Phage	0.18238423696871423	UBI
Station122:MES:COMBINED:FINAL:NODE:8299:length:7470:cov:10.224140	Podoviridae	Podoviridae	Phage	0.1867538718672118	UBI
Station122:MES:COMBINED:FINAL:NODE:8399:length:7410:cov:72.173759	Podoviridae	Podoviridae	Phage	0.6138447268099015	UBI
Station122:MES:COMBINED:FINAL:NODE:8482:length:7362:cov:27.064322	Podoviridae	Podoviridae	Phage	0.039715075709285334	Core MES
Station122:MES:COMBINED:FINAL:NODE:8545:length:7320:cov:7.821610	Podoviridae	Podoviridae	Phage	0.03445464694845203	OMZ
Station122:MES:COMBINED:FINAL:NODE:967:length:41946:cov:6.029792	Podoviridae	Podoviridae	Phage	0.6138447268099015	UBI
Station122:MES:COMBINED:FINAL:NODE:9763:length:6660:cov:8.700984	Podoviridae	Podoviridae	Phage	0.41552026655116503	UBI
Station122:SUR:ALL:assembly:NODE:1225:length:14751:cov:31.036745	Podoviridae	Podoviridae	Phage	0.6138447268099015	UBI
Station122:SUR:ALL:assembly:NODE:1254:length:14549:cov:50.717262	Podoviridae	Podoviridae	Phage	0.41552026655116503	UBI
Station122:SUR:ALL:assembly:NODE:1649:length:11853:cov:4.147567	Podoviridae	Podoviridae	Phage	0.13379577696891748	UBI
Station122:SUR:ALL:assembly:NODE:1700:length:11627:cov:3.312478	Podoviridae	Podoviridae	Phage	0.6138447268099015	UBI
Station122:SUR:ALL:assembly:NODE:181:length:46530:cov:23.166455	Podoviridae	Podoviridae	Phage	0.6782861758989139	UBI
Station122:SUR:ALL:assembly:NODE:208:length:42797:cov:28.060573	Podoviridae	Podoviridae	Phage	0.7280508778641765	UBI
Station122:SUR:ALL:assembly:NODE:2089:length:10147:cov:3.639417	Podoviridae	Podoviridae	Phage	0.6255013553675298	UBI
Station122:SUR:ALL:assembly:NODE:2450:length:9050:cov:4.943747	Podoviridae	Podoviridae	Phage	0.5478305700231141	UBI
Station122:SUR:ALL:assembly:NODE:2465:length:8988:cov:3.418896	Podoviridae	Podoviridae	Phage	0.6138447268099015	UBI
Station122:SUR:ALL:assembly:NODE:2663:length:8535:cov:47.156722	Podoviridae	Podoviridae	Phage	0.5478305700231141	UBI
Station122:SUR:ALL:assembly:NODE:2669:length:8521:cov:5.760335	Podoviridae	Podoviridae	Phage	0.5478305700231141	UBI
Station122:SUR:ALL:assembly:NODE:2735:length:8360:cov:59.895485	Podoviridae	Podoviridae	Phage	0.6782861758989139	UBI
Station122:SUR:ALL:assembly:NODE:3142:length:7544:cov:3.309521	Podoviridae	Podoviridae	Phage	0.6255013553675298	UBI
Station122:SUR:ALL:assembly:NODE:3522:length:6974:cov:3.801127	Podoviridae	Podoviridae	Phage	0.6255013553675298	UBI
Station122:SUR:ALL:assembly:NODE:3756:length:6691:cov:11.607294	Podoviridae	Podoviridae	Phage	0.41552026655116503	UBI
Station122:SUR:ALL:assembly:NODE:3886:length:6539:cov:4.134793	Podoviridae	Podoviridae	Phage	0.6255013553675298	UBI
Station122:SUR:ALL:assembly:NODE:389:length:31034:cov:3.977436	Podoviridae	Podoviridae	Phage	0.6255013553675298	UBI
Station122:SUR:ALL:assembly:NODE:4063:length:6359:cov:2.922113	Podoviridae	Podoviridae	Phage	0.6255013553675298	UBI
Station122:SUR:ALL:assembly:NODE:4126:length:6285:cov:7.208507	Podoviridae	Podoviridae	Phage	0.5478305700231141	UBI
Station122:SUR:ALL:assembly:NODE:4213:length:6209:cov:4.928989	Podoviridae	Podoviridae	Phage	0.6138447268099015	UBI
Station122:SUR:ALL:assembly:NODE:450:length:29061:cov:7.919603	Podoviridae	Podoviridae	Phage	0.6255013553675298	UBI
Station122:SUR:ALL:assembly:NODE:463:length:28641:cov:3.749738	Podoviridae	Podoviridae	Phage	0.6255013553675298	UBI
Station122:SUR:ALL:assembly:NODE:492:length:27340:cov:31.504526	Podoviridae	Podoviridae	Phage	0.6255013553675298	UBI
Station122:SUR:ALL:assembly:NODE:5020:length:5553:cov:4.365951	Podoviridae	Podoviridae	Phage	0.6255013553675298	UBI
Station122:SUR:ALL:assembly:NODE:5193:length:5437:cov:9.861947	Podoviridae	Podoviridae	Phage	0.6255013553675298	UBI
Station122:SUR:ALL:assembly:NODE:5531:length:5213:cov:24.025591	Podoviridae	Podoviridae	Phage	0.6255013553675298	UBI
Station122:SUR:ALL:assembly:NODE:564:length:25316:cov:9.901865	Podoviridae	Podoviridae	Phage	0.6782861758989139	UBI
Station122:SUR:ALL:assembly:NODE:570:length:25211:cov:4.534147	Podoviridae	Podoviridae	Phage	0.41552026655116503	UBI
Station122:SUR:ALL:assembly:NODE:64:length:93003:cov:4.337307	Podoviridae	Podoviridae	Phage	0.6255013553675298	UBI
Station122:SUR:ALL:assembly:NODE:641:length:23103:cov:3.971668	Podoviridae	Podoviridae	Phage	0.5478305700231141	UBI
Station122:SUR:ALL:assembly:NODE:656:length:22576:cov:19.848719	Podoviridae	Podoviridae	Phage	0.6782861758989139	UBI
Station122:SUR:ALL:assembly:NODE:763:length:20494:cov:3.468027	Podoviridae	Podoviridae	Phage	0.6255013553675298	UBI
Station122:SUR:ALL:assembly:NODE:97:length:65105:cov:107.722475	Podoviridae	Podoviridae	Phage	0.5655724243117296	UBI
Station122:SUR:ALL:assembly:NODE:981:length:17472:cov:23.361945	Podoviridae	Podoviridae	Phage	0.5478305700231141	UBI
Station122:SUR:ALL:assembly:NODE:991:length:17384:cov:5.679208	Podoviridae	Podoviridae	Phage	0.6138447268099015	UBI
Station123:MXL:ALL:assembly:NODE:111:length:57575:cov:4.777225	Podoviridae	Podoviridae	Phage	0.6255013553675298	UBI
Station123:MXL:ALL:assembly:NODE:1141:length:24019:cov:20.569437	Podoviridae	Podoviridae	Phage	0.6138447268099015	UBI
Station123:MXL:ALL:assembly:NODE:118:length:56298:cov:24.207724	Podoviridae	Podoviridae	Phage	0.6255013553675298	UBI
Station123:MXL:ALL:assembly:NODE:1180:length:23546:cov:3.042655	Podoviridae	Podoviridae	Phage	0.5478305700231141	UBI
Station123:MXL:ALL:assembly:NODE:128:length:55661:cov:35.239093	Podoviridae	Podoviridae	Phage	0.6138447268099015	UBI
Station123:MXL:ALL:assembly:NODE:1319:length:21805:cov:7.308368	Podoviridae	Podoviridae	Phage	0.6138447268099015	UBI
Station123:MXL:ALL:assembly:NODE:132:length:55535:cov:40.046828	Podoviridae	Podoviridae	Phage	0.6255013553675298	UBI
Station123:MXL:ALL:assembly:NODE:1408:length:20793:cov:5.047497	Podoviridae	Podoviridae	Phage	0.6138447268099015	UBI
Station123:MXL:ALL:assembly:NODE:1443:length:20352:cov:4.364438	Podoviridae	Podoviridae	Phage	0.6138447268099015	UBI
Station123:MXL:ALL:assembly:NODE:1570:length:19108:cov:21.167113	Podoviridae	Podoviridae	Phage	0.6255013553675298	UBI
Station123:MXL:ALL:assembly:NODE:161:length:53156:cov:32.052843	Podoviridae	Podoviridae	Phage	0.6138447268099015	UBI
Station123:MXL:ALL:assembly:NODE:1640:length:18477:cov:4.523179	Podoviridae	Podoviridae	Phage	0.6255013553675298	UBI
Station123:MXL:ALL:assembly:NODE:1697:length:18086:cov:8.267539	Podoviridae	Podoviridae	Phage	0.6782861758989139	UBI
Station123:MXL:ALL:assembly:NODE:1726:length:17854:cov:55.871510	Podoviridae	Podoviridae	Phage	0.7280508778641765	UBI
Station123:MXL:ALL:assembly:NODE:1736:length:17783:cov:112.604016	Podoviridae	Podoviridae	Phage	0.5478305700231141	UBI
Station123:MXL:ALL:assembly:NODE:1775:length:17563:cov:17.147875	Podoviridae	Podoviridae	Phage	0.5478305700231141	UBI
Station123:MXL:ALL:assembly:NODE:1803:length:17403:cov:6.470832	Podoviridae	Podoviridae	Phage	0.41552026655116503	UBI
Station123:MXL:ALL:assembly:NODE:1887:length:16889:cov:25.712962	Podoviridae	Podoviridae	Phage	0.8456674755944403	UBI
Station123:MXL:ALL:assembly:NODE:1906:length:16789:cov:85.385503	Podoviridae	Podoviridae	Phage	0.6255013553675298	UBI
Station123:MXL:ALL:assembly:NODE:1990:length:16156:cov:13.278119	Podoviridae	Podoviridae	Phage	0.6255013553675298	UBI
Station123:MXL:ALL:assembly:NODE:2115:length:15575:cov:5.962564	Podoviridae	Podoviridae	Phage	0.6255013553675298	UBI
Station123:MXL:ALL:assembly:NODE:235:length:46620:cov:158.833609	Podoviridae	Podoviridae	Phage	0.6255013553675298	UBI
Station123:MXL:ALL:assembly:NODE:2359:length:14291:cov:6.075091	Podoviridae	Podoviridae	Phage	0.6138447268099015	UBI
Station123:MXL:ALL:assembly:NODE:2361:length:14286:cov:12.944066	Podoviridae	Podoviridae	Phage	0.6255013553675298	UBI
Station123:MXL:ALL:assembly:NODE:24:length:91643:cov:10.096552	Podoviridae	Podoviridae	Phage	0.6138447268099015	UBI
Station123:MXL:ALL:assembly:NODE:2768:length:12688:cov:10.733792	Podoviridae	Podoviridae	Phage	0.6255013553675298	UBI
Station123:MXL:ALL:assembly:NODE:30:length:81992:cov:9.863566	Podoviridae	Podoviridae	Phage	0.6782861758989139	UBI
Station123:MXL:ALL:assembly:NODE:302:length:42680:cov:7.075003	Podoviridae	Podoviridae	Phage	0.6255013553675298	UBI
Station123:MXL:ALL:assembly:NODE:308:length:42425:cov:139.922115	Podoviridae	Podoviridae	Phage	0.6138447268099015	UBI
Station123:MXL:ALL:assembly:NODE:3230:length:11255:cov:7.799643	Podoviridae	Podoviridae	Phage	0.6138447268099015	UBI
Station123:MXL:ALL:assembly:NODE:325:length:41329:cov:34.524059	Podoviridae	Podoviridae	Phage	0.6255013553675298	UBI
Station123:MXL:ALL:assembly:NODE:3260:length:11172:cov:20.052622	Podoviridae	Podoviridae	Phage	0.5478305700231141	UBI
Station123:MXL:ALL:assembly:NODE:3362:length:10892:cov:65.806404	Podoviridae	Podoviridae	Phage	0.6067827500984908	UBI
Station123:MXL:ALL:assembly:NODE:3633:length:10304:cov:12.619670	Podoviridae	Podoviridae	Phage	0.6255013553675298	UBI
Station123:MXL:ALL:assembly:NODE:3651:length:10269:cov:5.135598	Podoviridae	Podoviridae	Phage	0.41552026655116503	UBI
Station123:MXL:ALL:assembly:NODE:3763:length:10046:cov:21.481333	Podoviridae	Podoviridae	Phage	0.6138447268099015	UBI
Station123:MXL:ALL:assembly:NODE:381:length:39288:cov:94.109474	Podoviridae	Podoviridae	Phage	0.6255013553675298	UBI
Station123:MXL:ALL:assembly:NODE:396:length:38811:cov:11.165755	Podoviridae	Podoviridae	Phage	0.7280508778641765	UBI
Station123:MXL:ALL:assembly:NODE:418:length:38011:cov:6.618611	Podoviridae	Podoviridae	Phage	0.2354580370495565	UBI
Station123:MXL:ALL:assembly:NODE:419:length:37971:cov:3.733279	Podoviridae	Podoviridae	Phage	0.6255013553675298	UBI
Station123:MXL:ALL:assembly:NODE:4222:length:9161:cov:58.937733	Podoviridae	Podoviridae	Phage	0.6138447268099015	UBI
Station123:MXL:ALL:assembly:NODE:431:length:37562:cov:66.862079	Podoviridae	Podoviridae	Phage	0.6255013553675298	UBI
Station123:MXL:ALL:assembly:NODE:4856:length:8278:cov:10.550772	Podoviridae	Podoviridae	Phage	0.5478305700231141	UBI
Station123:MXL:ALL:assembly:NODE:508:length:35947:cov:12.700630	Podoviridae	Podoviridae	Phage	0.41552026655116503	UBI
Station123:MXL:ALL:assembly:NODE:5338:length:7710:cov:11.766427	Podoviridae	Podoviridae	Phage	0.5478305700231141	UBI
Station123:MXL:ALL:assembly:NODE:56:length:68745:cov:15.629000	Podoviridae	Podoviridae	Phage	0.6138447268099015	UBI
Station123:MXL:ALL:assembly:NODE:5772:length:7311:cov:3.187018	Podoviridae	Podoviridae	Phage	0.6255013553675298	UBI
Station123:MXL:ALL:assembly:NODE:6079:length:7025:cov:9.100000	Podoviridae	Podoviridae	Phage	0.6138447268099015	UBI
Station123:MXL:ALL:assembly:NODE:62:length:66535:cov:54.176971	Podoviridae	Podoviridae	Phage	0.6255013553675298	UBI
Station123:MXL:ALL:assembly:NODE:6203:length:6902:cov:8.908281	Podoviridae	Podoviridae	Phage	0.6255013553675298	UBI
Station123:MXL:ALL:assembly:NODE:6254:length:6859:cov:3.191505	Podoviridae	Podoviridae	Phage	0.6255013553675298	UBI
Station123:MXL:ALL:assembly:NODE:6759:length:6477:cov:37.957178	Podoviridae	Podoviridae	Phage	0.6255013553675298	UBI
Station123:MXL:ALL:assembly:NODE:677:length:32301:cov:4.665137	Podoviridae	Podoviridae	Phage	0.6255013553675298	UBI
Station123:MXL:ALL:assembly:NODE:6801:length:6439:cov:34.026003	Podoviridae	Podoviridae	Phage	0.03255562585776455	Core MES
Station123:MXL:ALL:assembly:NODE:7012:length:6285:cov:4.982183	Podoviridae	Podoviridae	Phage	0.6255013553675298	UBI
Station123:MXL:ALL:assembly:NODE:7792:length:5811:cov:4.391244	Podoviridae	Podoviridae	Phage	0.6255013553675298	UBI
Station123:MXL:ALL:assembly:NODE:7806:length:5802:cov:5.383678	Podoviridae	Podoviridae	Phage	0.6255013553675298	UBI
Station123:MXL:ALL:assembly:NODE:8:length:119332:cov:4.405661	Podoviridae	Podoviridae	Phage	0.6138447268099015	UBI
Station123:MXL:ALL:assembly:NODE:8027:length:5675:cov:3.850178	Podoviridae	Podoviridae	Phage	0.13379577696891748	UBI
Station123:MXL:ALL:assembly:NODE:83:length:62133:cov:5.153178	Podoviridae	Podoviridae	Phage	0.6255013553675298	UBI
Station123:MXL:ALL:assembly:NODE:851:length:28319:cov:18.523634-0to25329-prophage	Podoviridae	Podoviridae	Phage	0.6255013553675298	UBI
Station123:MXL:ALL:assembly:NODE:86:length:61706:cov:47.285105	Podoviridae	Podoviridae	Phage	0.36142215616745543	UBI
Station123:MXL:ALL:assembly:NODE:882:length:27805:cov:149.940396	Podoviridae	Podoviridae	Phage	0.7648713129773878	UBI
Station123:MXL:ALL:assembly:NODE:8970:length:5243:cov:4.803007	Podoviridae	Podoviridae	Phage	0.6255013553675298	UBI
Station123:MXL:ALL:assembly:NODE:9231:length:5126:cov:7.303096	Podoviridae	Podoviridae	Phage	0.6255013553675298	UBI
Station123:MXL:ALL:assembly:NODE:977:length:26278:cov:5.047134	Podoviridae	Podoviridae	Phage	0.6255013553675298	UBI
Station123:SUR:ALL:assembly:NODE:1041:length:18575:cov:30.129860	Podoviridae	Podoviridae	Phage	0.7127634379462742	UBI
Station123:SUR:ALL:assembly:NODE:1045:length:18528:cov:5.127050	Podoviridae	Podoviridae	Phage	0.6138447268099015	UBI
Station123:SUR:ALL:assembly:NODE:1059:length:18370:cov:5.626699	Podoviridae	Podoviridae	Phage	0.41552026655116503	UBI
Station123:SUR:ALL:assembly:NODE:1084:length:18116:cov:33.432423	Podoviridae	Podoviridae	Phage	0.6138447268099015	UBI
Station123:SUR:ALL:assembly:NODE:1154:length:17367:cov:24.556955	Podoviridae	Podoviridae	Phage	0.36142215616745543	UBI
Station123:SUR:ALL:assembly:NODE:1160:length:17330:cov:3.448741	Podoviridae	Podoviridae	Phage	0.6255013553675298	UBI
Station123:SUR:ALL:assembly:NODE:12:length:187492:cov:28.057267	Podoviridae	Podoviridae	Phage	0.6138447268099015	UBI
Station123:SUR:ALL:assembly:NODE:124:length:53818:cov:8.107025	Podoviridae	Podoviridae	Phage	0.7280508778641765	UBI
Station123:SUR:ALL:assembly:NODE:1263:length:16420:cov:2.880110	Podoviridae	Podoviridae	Phage	0.6255013553675298	UBI
Station123:SUR:ALL:assembly:NODE:1350:length:15658:cov:34.071909	Podoviridae	Podoviridae	Phage	0.5478305700231141	UBI
Station123:SUR:ALL:assembly:NODE:138:length:51497:cov:76.778994	Podoviridae	Podoviridae	Phage	0.6782861758989139	UBI
Station123:SUR:ALL:assembly:NODE:1571:length:13982:cov:24.647950	Podoviridae	Podoviridae	Phage	0.7280508778641765	UBI
Station123:SUR:ALL:assembly:NODE:1731:length:13099:cov:2.600276	Podoviridae	Podoviridae	Phage	0.6255013553675298	UBI
Station123:SUR:ALL:assembly:NODE:209:length:41730:cov:14.112681	Podoviridae	Podoviridae	Phage	0.6255013553675298	UBI
Station123:SUR:ALL:assembly:NODE:2154:length:11376:cov:2.680947	Podoviridae	Podoviridae	Phage	0.6138447268099015	UBI
Station123:SUR:ALL:assembly:NODE:237:length:39927:cov:10.087204	Podoviridae	Podoviridae	Phage	0.6255013553675298	UBI
Station123:SUR:ALL:assembly:NODE:256:length:38154:cov:17.747369	Podoviridae	Podoviridae	Phage	0.6255013553675298	UBI
Station123:SUR:ALL:assembly:NODE:2576:length:10054:cov:20.736374	Podoviridae	Podoviridae	Phage	0.6255013553675298	UBI
Station123:SUR:ALL:assembly:NODE:2578:length:10052:cov:2.790937	Podoviridae	Podoviridae	Phage	0.41552026655116503	UBI
Station123:SUR:ALL:assembly:NODE:2688:length:9749:cov:14.666701	Podoviridae	Podoviridae	Phage	0.417919686789226	UBI
Station123:SUR:ALL:assembly:NODE:2795:length:9474:cov:11.484234	Podoviridae	Podoviridae	Phage	0.5478305700231141	UBI
Station123:SUR:ALL:assembly:NODE:284:length:36781:cov:9.946605	Podoviridae	Podoviridae	Phage	0.5478305700231141	UBI
Station123:SUR:ALL:assembly:NODE:3235:length:8581:cov:33.737157	Podoviridae	Podoviridae	Phage	0.6255013553675298	UBI
Station123:SUR:ALL:assembly:NODE:3273:length:8505:cov:14.401420	Podoviridae	Podoviridae	Phage	0.6782861758989139	UBI
Station123:SUR:ALL:assembly:NODE:3645:length:7925:cov:5.126175	Podoviridae	Podoviridae	Phage	0.5478305700231141	UBI
Station123:SUR:ALL:assembly:NODE:381:length:32251:cov:5.058268	Podoviridae	Podoviridae	Phage	0.5478305700231141	UBI
Station123:SUR:ALL:assembly:NODE:430:length:30842:cov:17.340501	Podoviridae	Podoviridae	Phage	0.6138447268099015	UBI
Station123:SUR:ALL:assembly:NODE:431:length:30797:cov:3.948995	Podoviridae	Podoviridae	Phage	0.41552026655116503	UBI
Station123:SUR:ALL:assembly:NODE:432:length:30758:cov:55.065075	Podoviridae	Podoviridae	Phage	0.6842500996871118	UBI
Station123:SUR:ALL:assembly:NODE:4366:length:7001:cov:15.601785	Podoviridae	Podoviridae	Phage	0.6255013553675298	UBI
Station123:SUR:ALL:assembly:NODE:500:length:28901:cov:22.752791	Podoviridae	Podoviridae	Phage	0.6782861758989139	UBI
Station123:SUR:ALL:assembly:NODE:5232:length:6182:cov:5.815570	Podoviridae	Podoviridae	Phage	0.6138447268099015	UBI
Station123:SUR:ALL:assembly:NODE:5429:length:6045:cov:2.549416	Podoviridae	Podoviridae	Phage	0.6138447268099015	UBI
Station123:SUR:ALL:assembly:NODE:5715:length:5836:cov:45.908147	Podoviridae	Podoviridae	Phage	0.5478305700231141	UBI
Station123:SUR:ALL:assembly:NODE:612:length:26012:cov:5.016065	Podoviridae	Podoviridae	Phage	0.6255013553675298	UBI
Station123:SUR:ALL:assembly:NODE:6129:length:5576:cov:7.512951	Podoviridae	Podoviridae	Phage	0.6138447268099015	UBI
Station123:SUR:ALL:assembly:NODE:6169:length:5550:cov:96.006915	Podoviridae	Podoviridae	Phage	0.6782861758989139	UBI
Station123:SUR:ALL:assembly:NODE:6227:length:5515:cov:32.347802	Podoviridae	Podoviridae	Phage	0.6255013553675298	UBI
Station123:SUR:ALL:assembly:NODE:7056:length:5062:cov:15.474935	Podoviridae	Podoviridae	Phage	0.6255013553675298	UBI
Station123:SUR:ALL:assembly:NODE:839:length:21595:cov:5.468570	Podoviridae	Podoviridae	Phage	0.6255013553675298	UBI
Station123:SUR:ALL:assembly:NODE:943:length:19968:cov:10.047858	Podoviridae	Podoviridae	Phage	0.05266033205677605	UBI
Station123:SUR:ALL:assembly:NODE:945:length:19947:cov:13.481902	Podoviridae	Podoviridae	Phage	0.6138447268099015	UBI
Station123:SUR:ALL:assembly:NODE:99:length:57710:cov:63.052988	Podoviridae	Podoviridae	Phage	0.7280508778641765	UBI
Station124:MXL:ALL:assembly:NODE:1:length:202490:cov:9.402509	Podoviridae	Podoviridae	Phage	0.6255013553675298	UBI
Station124:MXL:ALL:assembly:NODE:1036:length:21274:cov:5.580894	Podoviridae	Podoviridae	Phage	0.6255013553675298	UBI
Station124:MXL:ALL:assembly:NODE:109:length:57271:cov:29.625524	Podoviridae	Podoviridae	Phage	0.6255013553675298	UBI
Station124:MXL:ALL:assembly:NODE:1108:length:20142:cov:26.467616	Podoviridae	Podoviridae	Phage	0.41552026655116503	UBI
Station124:MXL:ALL:assembly:NODE:1113:length:20026:cov:15.702869	Podoviridae	Podoviridae	Phage	0.6138447268099015	UBI
Station124:MXL:ALL:assembly:NODE:119:length:56165:cov:15.438211	Podoviridae	Podoviridae	Phage	0.6255013553675298	UBI
Station124:MXL:ALL:assembly:NODE:1206:length:18680:cov:8.190604	Podoviridae	Podoviridae	Phage	0.6138447268099015	UBI
Station124:MXL:ALL:assembly:NODE:121:length:55880:cov:14.374796	Podoviridae	Podoviridae	Phage	0.6255013553675298	UBI
Station124:MXL:ALL:assembly:NODE:1224:length:18496:cov:23.694160	Podoviridae	Podoviridae	Phage	0.6842500996871118	UBI
Station124:MXL:ALL:assembly:NODE:1234:length:18364:cov:37.230542	Podoviridae	Podoviridae	Phage	0.6255013553675298	UBI
Station124:MXL:ALL:assembly:NODE:1285:length:17896:cov:5.885320	Podoviridae	Podoviridae	Phage	0.6255013553675298	UBI
Station124:MXL:ALL:assembly:NODE:135:length:54308:cov:6.916263	Podoviridae	Podoviridae	Phage	0.3475736305171037	UBI
Station124:MXL:ALL:assembly:NODE:1522:length:15695:cov:9.798274	Podoviridae	Podoviridae	Phage	0.6138447268099015	UBI
Station124:MXL:ALL:assembly:NODE:1658:length:14702:cov:5.396873	Podoviridae	Podoviridae	Phage	0.6138447268099015	UBI
Station124:MXL:ALL:assembly:NODE:166:length:52066:cov:4.168464	Podoviridae	Podoviridae	Phage	0.6255013553675298	UBI
Station124:MXL:ALL:assembly:NODE:1747:length:14196:cov:2.714306	Podoviridae	Podoviridae	Phage	0.6255013553675298	UBI
Station124:MXL:ALL:assembly:NODE:1770:length:14071:cov:21.440497	Podoviridae	Podoviridae	Phage	0.6255013553675298	UBI
Station124:MXL:ALL:assembly:NODE:1819:length:13795:cov:32.266084	Podoviridae	Podoviridae	Phage	0.6255013553675298	UBI
Station124:MXL:ALL:assembly:NODE:1882:length:13443:cov:5.712354	Podoviridae	Podoviridae	Phage	0.5357086686334719	UBI
Station124:MXL:ALL:assembly:NODE:1891:length:13379:cov:6.096518	Podoviridae	Podoviridae	Phage	0.6001805904150184	UBI
Station124:MXL:ALL:assembly:NODE:1998:length:12857:cov:26.504765	Podoviridae	Podoviridae	Phage	0.6255013553675298	UBI
Station124:MXL:ALL:assembly:NODE:2:length:192366:cov:4.118225	Podoviridae	Podoviridae	Phage	0.6255013553675298	UBI
Station124:MXL:ALL:assembly:NODE:2076:length:12538:cov:2.439798	Podoviridae	Podoviridae	Phage	0.6255013553675298	UBI
Station124:MXL:ALL:assembly:NODE:2107:length:12376:cov:3.875659	Podoviridae	Podoviridae	Phage	0.6255013553675298	UBI
Station124:MXL:ALL:assembly:NODE:2110:length:12357:cov:12.839538	Podoviridae	Podoviridae	Phage	0.6255013553675298	UBI
Station124:MXL:ALL:assembly:NODE:2166:length:12092:cov:4.145884	Podoviridae	Podoviridae	Phage	0.6255013553675298	UBI
Station124:MXL:ALL:assembly:NODE:2511:length:10744:cov:4.613996	Podoviridae	Podoviridae	Phage	0.6255013553675298	UBI
Station124:MXL:ALL:assembly:NODE:2521:length:10720:cov:14.998687	Podoviridae	Podoviridae	Phage	0.6255013553675298	UBI
Station124:MXL:ALL:assembly:NODE:2579:length:10518:cov:2.934914	Podoviridae	Podoviridae	Phage	0.6255013553675298	UBI
Station124:MXL:ALL:assembly:NODE:2580:length:10513:cov:4.729298	Podoviridae	Podoviridae	Phage	0.6138447268099015	UBI
Station124:MXL:ALL:assembly:NODE:2636:length:10377:cov:4.369018	Podoviridae	Podoviridae	Phage	0.5327391852748882	UBI
Station124:MXL:ALL:assembly:NODE:2715:length:10131:cov:15.981739	Podoviridae	Podoviridae	Phage	0.41552026655116503	UBI
Station124:MXL:ALL:assembly:NODE:279:length:42777:cov:28.237091	Podoviridae	Podoviridae	Phage	0.6255013553675298	UBI
Station124:MXL:ALL:assembly:NODE:281:length:42727:cov:12.858291	Podoviridae	Podoviridae	Phage	0.6255013553675298	UBI
Station124:MXL:ALL:assembly:NODE:3:length:184220:cov:23.514403	Podoviridae	Podoviridae	Phage	0.6138447268099015	UBI
Station124:MXL:ALL:assembly:NODE:3153:length:9029:cov:2.689213	Podoviridae	Podoviridae	Phage	0.6255013553675298	UBI
Station124:MXL:ALL:assembly:NODE:3321:length:8648:cov:5.935994	Podoviridae	Podoviridae	Phage	0.5478305700231141	UBI
Station124:MXL:ALL:assembly:NODE:3385:length:8534:cov:41.823210	Podoviridae	Podoviridae	Phage	0.5478305700231141	UBI
Station124:MXL:ALL:assembly:NODE:343:length:39221:cov:34.166139	Podoviridae	Podoviridae	Phage	0.6255013553675298	UBI
Station124:MXL:ALL:assembly:NODE:354:length:38792:cov:16.492191	Podoviridae	Podoviridae	Phage	0.6255013553675298	UBI
Station124:MXL:ALL:assembly:NODE:357:length:38657:cov:25.167582	Podoviridae	Podoviridae	Phage	0.5478305700231141	UBI
Station124:MXL:ALL:assembly:NODE:3598:length:8173:cov:5.731831	Podoviridae	Podoviridae	Phage	0.6255013553675298	UBI
Station124:MXL:ALL:assembly:NODE:361:length:38486:cov:12.586011	Podoviridae	Podoviridae	Phage	0.6255013553675298	UBI
Station124:MXL:ALL:assembly:NODE:3748:length:7949:cov:9.129719	Podoviridae	Podoviridae	Phage	0.6138447268099015	UBI
Station124:MXL:ALL:assembly:NODE:3802:length:7872:cov:10.078291	Podoviridae	Podoviridae	Phage	0.6255013553675298	UBI
Station124:MXL:ALL:assembly:NODE:3813:length:7850:cov:7.698140	Podoviridae	Podoviridae	Phage	0.6138447268099015	UBI
Station124:MXL:ALL:assembly:NODE:3902:length:7716:cov:9.328156	Podoviridae	Podoviridae	Phage	0.6255013553675298	UBI
Station124:MXL:ALL:assembly:NODE:397:length:37375:cov:3.505091	Podoviridae	Podoviridae	Phage	0.6138447268099015	UBI
Station124:MXL:ALL:assembly:NODE:433:length:36084:cov:7.368731	Podoviridae	Podoviridae	Phage	0.6255013553675298	UBI
Station124:MXL:ALL:assembly:NODE:4395:length:7067:cov:3.559042	Podoviridae	Podoviridae	Phage	0.6138447268099015	UBI
Station124:MXL:ALL:assembly:NODE:4436:length:7030:cov:2.401720	Podoviridae	Podoviridae	Phage	0.6255013553675298	UBI
Station124:MXL:ALL:assembly:NODE:445:length:35703:cov:6.796482	Podoviridae	Podoviridae	Phage	0.5478305700231141	UBI
Station124:MXL:ALL:assembly:NODE:4536:length:6890:cov:3.517484	Podoviridae	Podoviridae	Phage	0.6138447268099015	UBI
Station124:MXL:ALL:assembly:NODE:478:length:34722:cov:17.829405	Podoviridae	Podoviridae	Phage	0.6255013553675298	UBI
Station124:MXL:ALL:assembly:NODE:4834:length:6540:cov:7.778103	Podoviridae	Podoviridae	Phage	0.41552026655116503	UBI
Station124:MXL:ALL:assembly:NODE:4852:length:6524:cov:4.921317	Podoviridae	Podoviridae	Phage	0.41552026655116503	UBI
Station124:MXL:ALL:assembly:NODE:5010:length:6366:cov:2.668674	Podoviridae	Podoviridae	Phage	0.6255013553675298	UBI
Station124:MXL:ALL:assembly:NODE:570:length:31723:cov:4.826355	Podoviridae	Podoviridae	Phage	0.7280508778641765	UBI
Station124:MXL:ALL:assembly:NODE:5740:length:5751:cov:16.993329	Podoviridae	Podoviridae	Phage	0.6842500996871118	UBI
Station124:MXL:ALL:assembly:NODE:5779:length:5723:cov:10.605505	Podoviridae	Podoviridae	Phage	0.6255013553675298	UBI
Station124:MXL:ALL:assembly:NODE:607:length:30548:cov:4.123733	Podoviridae	Podoviridae	Phage	0.6255013553675298	UBI
Station124:MXL:ALL:assembly:NODE:64:length:64853:cov:6.873978	Podoviridae	Podoviridae	Phage	0.7280508778641765	UBI
Station124:MXL:ALL:assembly:NODE:660:length:29140:cov:5.259378	Podoviridae	Podoviridae	Phage	0.41552026655116503	UBI
Station124:MXL:ALL:assembly:NODE:739:length:26855:cov:4.850821	Podoviridae	Podoviridae	Phage	0.6842500996871118	UBI
Station124:MXL:ALL:assembly:NODE:74:length:61929:cov:9.490448	Podoviridae	Podoviridae	Phage	0.6255013553675298	UBI
Station124:MXL:ALL:assembly:NODE:800:length:25185:cov:7.785078	Podoviridae	Podoviridae	Phage	0.6255013553675298	UBI
Station124:MXL:ALL:assembly:NODE:81:length:61016:cov:6.644445	Podoviridae	Podoviridae	Phage	0.6782861758989139	UBI
Station124:MXL:ALL:assembly:NODE:834:length:24707:cov:3.957367	Podoviridae	Podoviridae	Phage	0.6255013553675298	UBI
Station124:MXL:ALL:assembly:NODE:863:length:24152:cov:4.517907	Podoviridae	Podoviridae	Phage	0.6255013553675298	UBI
Station124:MXL:ALL:assembly:NODE:905:length:23274:cov:4.168181	Podoviridae	Podoviridae	Phage	0.5478305700231141	UBI
Station124:MXL:ALL:assembly:NODE:96:length:58789:cov:25.131559	Podoviridae	Podoviridae	Phage	0.6255013553675298	UBI
Station124:SUR:ALL:assembly:NODE:1020:length:18787:cov:25.207132	Podoviridae	Podoviridae	Phage	0.6782861758989139	UBI
Station124:SUR:ALL:assembly:NODE:1027:length:18620:cov:41.779585	Podoviridae	Podoviridae	Phage	0.6138447268099015	UBI
Station124:SUR:ALL:assembly:NODE:110:length:58583:cov:17.339649	Podoviridae	Podoviridae	Phage	0.6138447268099015	UBI
Station124:SUR:ALL:assembly:NODE:112:length:58390:cov:5.621359	Podoviridae	Podoviridae	Phage	0.6782861758989139	UBI
Station124:SUR:ALL:assembly:NODE:1298:length:15815:cov:7.804822	Podoviridae	Podoviridae	Phage	0.6138447268099015	UBI
Station124:SUR:ALL:assembly:NODE:1309:length:15721:cov:4.577876	Podoviridae	Podoviridae	Phage	0.6255013553675298	UBI
Station124:SUR:ALL:assembly:NODE:131:length:55545:cov:31.269850	Podoviridae	Podoviridae	Phage	0.7280508778641765	UBI
Station124:SUR:ALL:assembly:NODE:1345:length:15429:cov:30.467478	Podoviridae	Podoviridae	Phage	0.5478305700231141	UBI
Station124:SUR:ALL:assembly:NODE:139:length:54231:cov:5.563072	Podoviridae	Podoviridae	Phage	0.6255013553675298	UBI
Station124:SUR:ALL:assembly:NODE:1392:length:15063:cov:5.113340	Podoviridae	Podoviridae	Phage	0.6255013553675298	UBI
Station124:SUR:ALL:assembly:NODE:1416:length:14903:cov:21.732557	Podoviridae	Podoviridae	Phage	0.6255013553675298	UBI
Station124:SUR:ALL:assembly:NODE:1430:length:14802:cov:10.137859	Podoviridae	Podoviridae	Phage	0.6255013553675298	UBI
Station124:SUR:ALL:assembly:NODE:1452:length:14657:cov:3.285783	Podoviridae	Podoviridae	Phage	0.5478305700231141	UBI
Station124:SUR:ALL:assembly:NODE:149:length:53200:cov:7.343965	Podoviridae	Podoviridae	Phage	0.5478305700231141	UBI
Station124:SUR:ALL:assembly:NODE:154:length:52590:cov:7.786790	Podoviridae	Podoviridae	Phage	0.6255013553675298	UBI
Station124:SUR:ALL:assembly:NODE:1681:length:13121:cov:71.491734	Podoviridae	Podoviridae	Phage	0.6782861758989139	UBI
Station124:SUR:ALL:assembly:NODE:178:length:48339:cov:4.433684	Podoviridae	Podoviridae	Phage	0.6138447268099015	UBI
Station124:SUR:ALL:assembly:NODE:181:length:47571:cov:9.501431	Podoviridae	Podoviridae	Phage	0.7280508778641765	UBI
Station124:SUR:ALL:assembly:NODE:1822:length:12437:cov:15.174366	Podoviridae	Podoviridae	Phage	0.7280508778641765	UBI
Station124:SUR:ALL:assembly:NODE:1849:length:12342:cov:182.636771	Podoviridae	Podoviridae	Phage	0.6138447268099015	UBI
Station124:SUR:ALL:assembly:NODE:1899:length:12101:cov:4.285157	Podoviridae	Podoviridae	Phage	0.41552026655116503	UBI
Station124:SUR:ALL:assembly:NODE:2056:length:11388:cov:20.126621	Podoviridae	Podoviridae	Phage	0.5478305700231141	UBI
Station124:SUR:ALL:assembly:NODE:2090:length:11277:cov:19.403939	Podoviridae	Podoviridae	Phage	0.41552026655116503	UBI
Station124:SUR:ALL:assembly:NODE:221:length:43158:cov:9.028768	Podoviridae	Podoviridae	Phage	0.6255013553675298	UBI
Station124:SUR:ALL:assembly:NODE:226:length:42906:cov:3.978624	Podoviridae	Podoviridae	Phage	0.6138447268099015	UBI
Station124:SUR:ALL:assembly:NODE:230:length:42799:cov:4.374322	Podoviridae	Podoviridae	Phage	0.6255013553675298	UBI
Station124:SUR:ALL:assembly:NODE:2478:length:9979:cov:70.758162	Podoviridae	Podoviridae	Phage	0.5478305700231141	UBI
Station124:SUR:ALL:assembly:NODE:2493:length:9953:cov:3.948070	Podoviridae	Podoviridae	Phage	0.6255013553675298	UBI
Station124:SUR:ALL:assembly:NODE:2621:length:9645:cov:8.875600	Podoviridae	Podoviridae	Phage	0.6138447268099015	UBI
Station124:SUR:ALL:assembly:NODE:2642:length:9603:cov:55.383955	Podoviridae	Podoviridae	Phage	0.09334683024393646	UBI
Station124:SUR:ALL:assembly:NODE:274:length:38681:cov:6.971030	Podoviridae	Podoviridae	Phage	0.7280508778641765	UBI
Station124:SUR:ALL:assembly:NODE:2744:length:9367:cov:6.900558	Podoviridae	Podoviridae	Phage	0.6138447268099015	UBI
Station124:SUR:ALL:assembly:NODE:278:length:38380:cov:14.497717	Podoviridae	Podoviridae	Phage	0.32783603591218013	UBI
Station124:SUR:ALL:assembly:NODE:2796:length:9256:cov:3.068688	Podoviridae	Podoviridae	Phage	0.6255013553675298	UBI
Station124:SUR:ALL:assembly:NODE:288:length:38052:cov:10.065479	Podoviridae	Podoviridae	Phage	0.6255013553675298	UBI
Station124:SUR:ALL:assembly:NODE:289:length:37959:cov:12.224172	Podoviridae	Podoviridae	Phage	0.6782861758989139	UBI
Station124:SUR:ALL:assembly:NODE:3086:length:8675:cov:14.882251	Podoviridae	Podoviridae	Phage	0.36142215616745543	UBI
Station124:SUR:ALL:assembly:NODE:3122:length:8607:cov:10.314429	Podoviridae	Podoviridae	Phage	0.41552026655116503	UBI
Station124:SUR:ALL:assembly:NODE:3158:length:8534:cov:51.534497	Podoviridae	Podoviridae	Phage	0.6138447268099015	UBI
Station124:SUR:ALL:assembly:NODE:3235:length:8409:cov:4.331697	Podoviridae	Podoviridae	Phage	0.6255013553675298	UBI
Station124:SUR:ALL:assembly:NODE:3328:length:8268:cov:10.057592	Podoviridae	Podoviridae	Phage	0.5478305700231141	UBI
Station124:SUR:ALL:assembly:NODE:355:length:34651:cov:7.534860	Podoviridae	Podoviridae	Phage	0.6255013553675298	UBI
Station124:SUR:ALL:assembly:NODE:3573:length:7896:cov:3.917995	Podoviridae	Podoviridae	Phage	0.5478305700231141	UBI
Station124:SUR:ALL:assembly:NODE:4341:length:6946:cov:14.905964	Podoviridae	Podoviridae	Phage	0.31860127305538327	UBI
Station124:SUR:ALL:assembly:NODE:435:length:31363:cov:5.876070	Podoviridae	Podoviridae	Phage	0.6255013553675298	UBI
Station124:SUR:ALL:assembly:NODE:4352:length:6935:cov:6.062645	Podoviridae	Podoviridae	Phage	0.5478305700231141	UBI
Station124:SUR:ALL:assembly:NODE:4604:length:6650:cov:8.870356	Podoviridae	Podoviridae	Phage	0.5901708244395679	UBI
Station124:SUR:ALL:assembly:NODE:471:length:30320:cov:15.611234	Podoviridae	Podoviridae	Phage	0.6138447268099015	UBI
Station124:SUR:ALL:assembly:NODE:4765:length:6511:cov:9.778656	Podoviridae	Podoviridae	Phage	0.6255013553675298	UBI
Station124:SUR:ALL:assembly:NODE:477:length:29893:cov:34.450566	Podoviridae	Podoviridae	Phage	0.6255013553675298	UBI
Station124:SUR:ALL:assembly:NODE:4963:length:6321:cov:4.982605	Podoviridae	Podoviridae	Phage	0.6138447268099015	UBI
Station124:SUR:ALL:assembly:NODE:57:length:77399:cov:9.045214	Podoviridae	Podoviridae	Phage	0.6138447268099015	UBI
Station124:SUR:ALL:assembly:NODE:583:length:26578:cov:10.825736	Podoviridae	Podoviridae	Phage	0.5357086686334719	UBI
Station124:SUR:ALL:assembly:NODE:6121:length:5515:cov:32.774725	Podoviridae	Podoviridae	Phage	0.6255013553675298	UBI
Station124:SUR:ALL:assembly:NODE:6188:length:5477:cov:33.333641	Podoviridae	Podoviridae	Phage	0.6255013553675298	UBI
Station124:SUR:ALL:assembly:NODE:628:length:25619:cov:5.391879	Podoviridae	Podoviridae	Phage	0.6138447268099015	UBI
Station124:SUR:ALL:assembly:NODE:6426:length:5342:cov:76.899754	Podoviridae	Podoviridae	Phage	0.6138447268099015	UBI
Station124:SUR:ALL:assembly:NODE:6510:length:5299:cov:4.996758	Podoviridae	Podoviridae	Phage	0.41552026655116503	UBI
Station124:SUR:ALL:assembly:NODE:68:length:70684:cov:11.250096	Podoviridae	Podoviridae	Phage	0.7280508778641765	UBI
Station124:SUR:ALL:assembly:NODE:700:length:24044:cov:24.532494	Podoviridae	Podoviridae	Phage	0.6255013553675298	UBI
Station124:SUR:ALL:assembly:NODE:713:length:23894:cov:3.038676	Podoviridae	Podoviridae	Phage	0.6138447268099015	UBI
Station124:SUR:ALL:assembly:NODE:718:length:23835:cov:3.120774	Podoviridae	Podoviridae	Phage	0.6255013553675298	UBI
Station124:SUR:ALL:assembly:NODE:802:length:21990:cov:5.924687	Podoviridae	Podoviridae	Phage	0.6255013553675298	UBI
Station124:SUR:ALL:assembly:NODE:818:length:21700:cov:6.216955	Podoviridae	Podoviridae	Phage	0.41552026655116503	UBI
Station124:SUR:ALL:assembly:NODE:836:length:21475:cov:21.388515	Podoviridae	Podoviridae	Phage	0.6138447268099015	UBI
Station124:SUR:ALL:assembly:NODE:853:length:21108:cov:22.972640	Podoviridae	Podoviridae	Phage	0.7127634379462742	UBI
Station124:SUR:ALL:assembly:NODE:911:length:20296:cov:5.427103	Podoviridae	Podoviridae	Phage	0.6255013553675298	UBI
Station125:MXL:ALL:assembly:NODE:1062:length:25327:cov:7.510802	Podoviridae	Podoviridae	Phage	0.6255013553675298	UBI
Station125:MXL:ALL:assembly:NODE:109:length:62568:cov:6.740022	Podoviridae	Podoviridae	Phage	0.6138447268099015	UBI
Station125:MXL:ALL:assembly:NODE:1126:length:24304:cov:7.329292	Podoviridae	Podoviridae	Phage	0.6255013553675298	UBI
Station125:MXL:ALL:assembly:NODE:115:length:60819:cov:8.080179	Podoviridae	Podoviridae	Phage	0.6138447268099015	UBI
Station125:MXL:ALL:assembly:NODE:1298:length:21475:cov:8.477965	Podoviridae	Podoviridae	Phage	0.6255013553675298	UBI
Station125:MXL:ALL:assembly:NODE:15:length:168181:cov:7.562626	Podoviridae	Podoviridae	Phage	0.525192006449694	UBI
Station125:MXL:ALL:assembly:NODE:152:length:56260:cov:16.708140	Podoviridae	Podoviridae	Phage	0.6255013553675298	UBI
Station125:MXL:ALL:assembly:NODE:1570:length:18120:cov:72.001439	Podoviridae	Podoviridae	Phage	0.6138447268099015	UBI
Station125:MXL:ALL:assembly:NODE:197:length:52410:cov:15.177404	Podoviridae	Podoviridae	Phage	0.6255013553675298	UBI
Station125:MXL:ALL:assembly:NODE:2185:length:13502:cov:2.631665	Podoviridae	Podoviridae	Phage	0.6255013553675298	UBI
Station125:MXL:ALL:assembly:NODE:2192:length:13452:cov:3.647011	Podoviridae	Podoviridae	Phage	0.41552026655116503	UBI
Station125:MXL:ALL:assembly:NODE:2596:length:11546:cov:3.705509	Podoviridae	Podoviridae	Phage	0.6255013553675298	UBI
Station125:MXL:ALL:assembly:NODE:2687:length:11212:cov:18.532580	Podoviridae	Podoviridae	Phage	0.6255013553675298	UBI
Station125:MXL:ALL:assembly:NODE:2856:length:10635:cov:8.830529	Podoviridae	Podoviridae	Phage	0.41552026655116503	UBI
Station125:MXL:ALL:assembly:NODE:3023:length:10079:cov:4.435355	Podoviridae	Podoviridae	Phage	0.6255013553675298	UBI
Station125:MXL:ALL:assembly:NODE:311:length:44901:cov:14.395531	Podoviridae	Podoviridae	Phage	0.6255013553675298	UBI
Station125:MXL:ALL:assembly:NODE:3146:length:9696:cov:4.732704	Podoviridae	Podoviridae	Phage	0.6255013553675298	UBI
Station125:MXL:ALL:assembly:NODE:3324:length:9212:cov:10.682866	Podoviridae	Podoviridae	Phage	0.6255013553675298	UBI
Station125:MXL:ALL:assembly:NODE:3422:length:8984:cov:20.544630	Podoviridae	Podoviridae	Phage	0.41552026655116503	UBI
Station125:MXL:ALL:assembly:NODE:343:length:43374:cov:5.242850	Podoviridae	Podoviridae	Phage	0.6255013553675298	UBI
Station125:MXL:ALL:assembly:NODE:357:length:42861:cov:6.192169	Podoviridae	Podoviridae	Phage	0.6255013553675298	UBI
Station125:MXL:ALL:assembly:NODE:3575:length:8625:cov:2.639323	Podoviridae	Podoviridae	Phage	0.6255013553675298	UBI
Station125:MXL:ALL:assembly:NODE:3591:length:8593:cov:4.753338	Podoviridae	Podoviridae	Phage	0.41552026655116503	UBI
Station125:MXL:ALL:assembly:NODE:377:length:41873:cov:5.176264	Podoviridae	Podoviridae	Phage	0.6138447268099015	UBI
Station125:MXL:ALL:assembly:NODE:4042:length:7753:cov:3.831515	Podoviridae	Podoviridae	Phage	0.6255013553675298	UBI
Station125:MXL:ALL:assembly:NODE:4165:length:7574:cov:13.045618	Podoviridae	Podoviridae	Phage	0.6842500996871118	UBI
Station125:MXL:ALL:assembly:NODE:4182:length:7543:cov:6.839343	Podoviridae	Podoviridae	Phage	0.6255013553675298	UBI
Station125:MXL:ALL:assembly:NODE:419:length:40322:cov:68.212531	Podoviridae	Podoviridae	Phage	0.6255013553675298	UBI
Station125:MXL:ALL:assembly:NODE:435:length:39868:cov:30.845754	Podoviridae	Podoviridae	Phage	0.6255013553675298	UBI
Station125:MXL:ALL:assembly:NODE:444:length:39447:cov:242.628376	Podoviridae	Podoviridae	Phage	0.6255013553675298	UBI
Station125:MXL:ALL:assembly:NODE:462:length:38984:cov:29.977343	Podoviridae	Podoviridae	Phage	0.7280508778641765	UBI
Station125:MXL:ALL:assembly:NODE:476:length:38486:cov:130.553069	Podoviridae	Podoviridae	Phage	0.41552026655116503	UBI
Station125:MXL:ALL:assembly:NODE:519:length:37089:cov:15.902198	Podoviridae	Podoviridae	Phage	0.6255013553675298	UBI
Station125:MXL:ALL:assembly:NODE:68:length:73526:cov:4.405670	Podoviridae	Podoviridae	Phage	0.6255013553675298	UBI
Station125:MXL:ALL:assembly:NODE:705:length:32557:cov:19.189804	Podoviridae	Podoviridae	Phage	0.6138447268099015	UBI
Station125:MXL:ALL:assembly:NODE:737:length:31950:cov:24.790876	Podoviridae	Podoviridae	Phage	0.6255013553675298	UBI
Station125:MXL:ALL:assembly:NODE:890:length:28942:cov:90.675010	Podoviridae	Podoviridae	Phage	0.6255013553675298	UBI
Station125:MXL:ALL:assembly:NODE:903:length:28580:cov:14.075898	Podoviridae	Podoviridae	Phage	0.6255013553675298	UBI
Station125:MXL:ALL:assembly:NODE:973:length:27032:cov:9.729844	Podoviridae	Podoviridae	Phage	0.6255013553675298	UBI
Station125:SUR:ALL:assembly:NODE:102:length:65998:cov:13.786437	Podoviridae	Podoviridae	Phage	0.6255013553675298	UBI
Station125:SUR:ALL:assembly:NODE:1061:length:18296:cov:12.269009	Podoviridae	Podoviridae	Phage	0.6138447268099015	UBI
Station125:SUR:ALL:assembly:NODE:1288:length:15728:cov:17.432336	Podoviridae	Podoviridae	Phage	0.5478305700231141	UBI
Station125:SUR:ALL:assembly:NODE:1345:length:15163:cov:6.058049	Podoviridae	Podoviridae	Phage	0.6255013553675298	UBI
Station125:SUR:ALL:assembly:NODE:166:length:54397:cov:75.044257	Podoviridae	Podoviridae	Phage	0.6842500996871118	UBI
Station125:SUR:ALL:assembly:NODE:1765:length:12081:cov:10.825295	Podoviridae	Podoviridae	Phage	0.5478305700231141	UBI
Station125:SUR:ALL:assembly:NODE:181:length:53289:cov:7.219803	Podoviridae	Podoviridae	Phage	0.6255013553675298	UBI
Station125:SUR:ALL:assembly:NODE:1973:length:11043:cov:2.575992	Podoviridae	Podoviridae	Phage	0.6255013553675298	UBI
Station125:SUR:ALL:assembly:NODE:2007:length:10878:cov:3.914164	Podoviridae	Podoviridae	Phage	0.6255013553675298	UBI
Station125:SUR:ALL:assembly:NODE:207:length:50732:cov:10.345541	Podoviridae	Podoviridae	Phage	0.6138447268099015	UBI
Station125:SUR:ALL:assembly:NODE:2170:length:10302:cov:12.828047	Podoviridae	Podoviridae	Phage	0.1135434761879491	UBI
Station125:SUR:ALL:assembly:NODE:2241:length:10079:cov:12.548982	Podoviridae	Podoviridae	Phage	0.7280508778641765	UBI
Station125:SUR:ALL:assembly:NODE:228:length:48277:cov:8.574883	Podoviridae	Podoviridae	Phage	0.6255013553675298	UBI
Station125:SUR:ALL:assembly:NODE:232:length:47838:cov:172.747525	Podoviridae	Podoviridae	Phage	0.6255013553675298	UBI
Station125:SUR:ALL:assembly:NODE:2358:length:9694:cov:45.284781	Podoviridae	Podoviridae	Phage	0.6255013553675298	UBI
Station125:SUR:ALL:assembly:NODE:247:length:47120:cov:35.188824	Podoviridae	Podoviridae	Phage	0.6138447268099015	UBI
Station125:SUR:ALL:assembly:NODE:25:length:122726:cov:25.938853	Podoviridae	Podoviridae	Phage	0.6255013553675298	UBI
Station125:SUR:ALL:assembly:NODE:258:length:45620:cov:10.958192	Podoviridae	Podoviridae	Phage	0.6255013553675298	UBI
Station125:SUR:ALL:assembly:NODE:260:length:45426:cov:46.265478	Podoviridae	Podoviridae	Phage	0.5148252341557557	UBI
Station125:SUR:ALL:assembly:NODE:2611:length:8970:cov:5.549748	Podoviridae	Podoviridae	Phage	0.6255013553675298	UBI
Station125:SUR:ALL:assembly:NODE:2668:length:8858:cov:2.861297	Podoviridae	Podoviridae	Phage	0.6138447268099015	UBI
Station125:SUR:ALL:assembly:NODE:2755:length:8647:cov:5.163990	Podoviridae	Podoviridae	Phage	0.5478305700231141	UBI
Station125:SUR:ALL:assembly:NODE:279:length:43752:cov:35.131794	Podoviridae	Podoviridae	Phage	0.6782861758989139	UBI
Station125:SUR:ALL:assembly:NODE:281:length:43670:cov:8.779480	Podoviridae	Podoviridae	Phage	0.23186886929619102	UBI
Station125:SUR:ALL:assembly:NODE:286:length:42941:cov:6.070676	Podoviridae	Podoviridae	Phage	0.6255013553675298	UBI
Station125:SUR:ALL:assembly:NODE:315:length:40016:cov:11.891644	Podoviridae	Podoviridae	Phage	0.6138447268099015	UBI
Station125:SUR:ALL:assembly:NODE:3552:length:7167:cov:42.876547	Podoviridae	Podoviridae	Phage	0.4650731065035196	UBI
Station125:SUR:ALL:assembly:NODE:3788:length:6835:cov:5.791445	Podoviridae	Podoviridae	Phage	0.4290812079625012	UBI
Station125:SUR:ALL:assembly:NODE:3840:length:6754:cov:159.557695	Podoviridae	Podoviridae	Phage	0.8295768903136349	UBI
Station125:SUR:ALL:assembly:NODE:4140:length:6368:cov:74.907017	Podoviridae	Podoviridae	Phage	0.6255013553675298	UBI
Station125:SUR:ALL:assembly:NODE:428:length:34190:cov:72.611249	Podoviridae	Podoviridae	Phage	0.5478305700231141	UBI
Station125:SUR:ALL:assembly:NODE:45:length:97096:cov:37.871096	Podoviridae	Podoviridae	Phage	0.7127634379462742	UBI
Station125:SUR:ALL:assembly:NODE:463:length:32556:cov:4.788991	Podoviridae	Podoviridae	Phage	0.6255013553675298	UBI
Station125:SUR:ALL:assembly:NODE:48:length:95956:cov:11.832098	Podoviridae	Podoviridae	Phage	0.6255013553675298	UBI
Station125:SUR:ALL:assembly:NODE:49:length:95695:cov:22.471288	Podoviridae	Podoviridae	Phage	0.6255013553675298	UBI
Station125:SUR:ALL:assembly:NODE:51:length:94831:cov:8.581571	Podoviridae	Podoviridae	Phage	0.6138447268099015	UBI
Station125:SUR:ALL:assembly:NODE:5186:length:5436:cov:4.478350	Podoviridae	Podoviridae	Phage	0.7127634379462742	UBI
Station125:SUR:ALL:assembly:NODE:5318:length:5323:cov:4.861427	Podoviridae	Podoviridae	Phage	0.6255013553675298	UBI
Station125:SUR:ALL:assembly:NODE:546:length:30221:cov:8.144898	Podoviridae	Podoviridae	Phage	0.6138447268099015	UBI
Station125:SUR:ALL:assembly:NODE:5565:length:5142:cov:5.745036	Podoviridae	Podoviridae	Phage	0.6255013553675298	UBI
Station125:SUR:ALL:assembly:NODE:645:length:26719:cov:84.459683	Podoviridae	Podoviridae	Phage	0.6782861758989139	UBI
Station125:SUR:ALL:assembly:NODE:68:length:82405:cov:17.459320	Podoviridae	Podoviridae	Phage	0.6138447268099015	UBI
Station125:SUR:ALL:assembly:NODE:689:length:25392:cov:5.072226	Podoviridae	Podoviridae	Phage	0.6255013553675298	UBI
Station125:SUR:ALL:assembly:NODE:7:length:181841:cov:52.416402	Podoviridae	Podoviridae	Phage	0.6255013553675298	UBI
Station125:SUR:ALL:assembly:NODE:711:length:24829:cov:33.829378	Podoviridae	Podoviridae	Phage	0.5478305700231141	UBI
Station125:SUR:ALL:assembly:NODE:73:length:81544:cov:46.445483	Podoviridae	Podoviridae	Phage	0.6138447268099015	UBI
Station125:SUR:ALL:assembly:NODE:797:length:22962:cov:21.177544	Podoviridae	Podoviridae	Phage	0.6255013553675298	UBI
Station125:SUR:ALL:assembly:NODE:82:length:74036:cov:24.257891	Podoviridae	Podoviridae	Phage	0.6255013553675298	UBI
Station125:SUR:ALL:assembly:NODE:853:length:21853:cov:23.822644	Podoviridae	Podoviridae	Phage	0.6138447268099015	UBI
Station125:SUR:ALL:assembly:NODE:86:length:73324:cov:11.771199	Podoviridae	Podoviridae	Phage	0.6255013553675298	UBI
Station125:SUR:ALL:assembly:NODE:861:length:21751:cov:13.808859	Podoviridae	Podoviridae	Phage	0.6138447268099015	UBI
Station125:SUR:ALL:assembly:NODE:864:length:21692:cov:10.371539	Podoviridae	Podoviridae	Phage	0.1809375638738756	UBI
Station125:SUR:ALL:assembly:NODE:866:length:21676:cov:41.847602	Podoviridae	Podoviridae	Phage	0.36142215616745543	UBI
Station125:SUR:ALL:assembly:NODE:873:length:21503:cov:3.305110	Podoviridae	Podoviridae	Phage	0.6138447268099015	UBI
Station125:SUR:ALL:assembly:NODE:892:length:21160:cov:21.599289	Podoviridae	Podoviridae	Phage	0.7280508778641765	UBI
Station125:SUR:ALL:assembly:NODE:992:length:19300:cov:275.379527	Podoviridae	Podoviridae	Phage	0.6138447268099015	UBI
Station137:DCM:ALL:assembly:NODE:1007:length:13265:cov:18.082816	Podoviridae	Podoviridae	Phage	0.6138447268099015	UBI
Station137:DCM:ALL:assembly:NODE:103:length:37861:cov:6.830503	Podoviridae	Podoviridae	Phage	0.64154703844056	UBI
Station137:DCM:ALL:assembly:NODE:1053:length:12942:cov:6.737332	Podoviridae	Podoviridae	Phage	0.5148252341557557	UBI
Station137:DCM:ALL:assembly:NODE:1101:length:12591:cov:3.585115	Podoviridae	Podoviridae	Phage	0.6138447268099015	UBI
Station137:DCM:ALL:assembly:NODE:1191:length:12085:cov:3.007814	Podoviridae	Podoviridae	Phage	0.6255013553675298	UBI
Station137:DCM:ALL:assembly:NODE:127:length:36100:cov:4.079567	Podoviridae	Podoviridae	Phage	0.41552026655116503	UBI
Station137:DCM:ALL:assembly:NODE:1385:length:11094:cov:3.052722	Podoviridae	Podoviridae	Phage	0.59494879599202	UBI
Station137:DCM:ALL:assembly:NODE:1510:length:10634:cov:3.574629	Podoviridae	Podoviridae	Phage	0.6255013553675298	UBI
Station137:DCM:ALL:assembly:NODE:1534:length:10520:cov:2.884663	Podoviridae	Podoviridae	Phage	0.6255013553675298	UBI
Station137:DCM:ALL:assembly:NODE:1578:length:10346:cov:7.396366	Podoviridae	Podoviridae	Phage	0.6255013553675298	UBI
Station137:DCM:ALL:assembly:NODE:1704:length:9871:cov:17.165648	Podoviridae	Podoviridae	Phage	0.41552026655116503	UBI
Station137:DCM:ALL:assembly:NODE:186:length:31499:cov:5.659776	Podoviridae	Podoviridae	Phage	0.6255013553675298	UBI
Station137:DCM:ALL:assembly:NODE:187:length:31323:cov:4.790936	Podoviridae	Podoviridae	Phage	0.6138447268099015	UBI
Station137:DCM:ALL:assembly:NODE:1874:length:9362:cov:5.977544	Podoviridae	Podoviridae	Phage	0.59494879599202	UBI
Station137:DCM:ALL:assembly:NODE:1995:length:9037:cov:3.745602	Podoviridae	Podoviridae	Phage	0.6138447268099015	UBI
Station137:DCM:ALL:assembly:NODE:217:length:29715:cov:4.039885	Podoviridae	Podoviridae	Phage	0.6138447268099015	UBI
Station137:DCM:ALL:assembly:NODE:225:length:29583:cov:3.624390	Podoviridae	Podoviridae	Phage	0.6255013553675298	UBI
Station137:DCM:ALL:assembly:NODE:24:length:60972:cov:5.862452	Podoviridae	Podoviridae	Phage	0.6255013553675298	UBI
Station137:DCM:ALL:assembly:NODE:2534:length:7878:cov:1.877668	Podoviridae	Podoviridae	Phage	0.6138447268099015	UBI
Station137:DCM:ALL:assembly:NODE:258:length:27488:cov:9.474611	Podoviridae	Podoviridae	Phage	0.6255013553675298	UBI
Station137:DCM:ALL:assembly:NODE:2773:length:7426:cov:3.652557	Podoviridae	Podoviridae	Phage	0.6255013553675298	UBI
Station137:DCM:ALL:assembly:NODE:2785:length:7407:cov:5.499728	Podoviridae	Podoviridae	Phage	0.41552026655116503	UBI
Station137:DCM:ALL:assembly:NODE:2915:length:7223:cov:3.149414	Podoviridae	Podoviridae	Phage	0.6255013553675298	UBI
Station137:DCM:ALL:assembly:NODE:317:length:25227:cov:4.007270	Podoviridae	Podoviridae	Phage	0.6255013553675298	UBI
Station137:DCM:ALL:assembly:NODE:3275:length:6733:cov:14.134322	Podoviridae	Podoviridae	Phage	0.06679129500686484	UBI
Station137:DCM:ALL:assembly:NODE:3361:length:6632:cov:3.245705	Podoviridae	Podoviridae	Phage	0.6255013553675298	UBI
Station137:DCM:ALL:assembly:NODE:3813:length:6163:cov:2.113130	Podoviridae	Podoviridae	Phage	0.6255013553675298	UBI
Station137:DCM:ALL:assembly:NODE:382:length:22673:cov:5.397471	Podoviridae	Podoviridae	Phage	0.36142215616745543	UBI
Station137:DCM:ALL:assembly:NODE:3998:length:5973:cov:2.261913	Podoviridae	Podoviridae	Phage	0.6255013553675298	UBI
Station137:DCM:ALL:assembly:NODE:4273:length:5747:cov:2.867709	Podoviridae	Podoviridae	Phage	0.5478305700231141	UBI
Station137:DCM:ALL:assembly:NODE:450:length:20932:cov:4.374814	Podoviridae	Podoviridae	Phage	0.6255013553675298	UBI
Station137:DCM:ALL:assembly:NODE:4529:length:5566:cov:2.679369	Podoviridae	Podoviridae	Phage	0.6255013553675298	UBI
Station137:DCM:ALL:assembly:NODE:488:length:20138:cov:9.100483	Podoviridae	Podoviridae	Phage	0.6255013553675298	UBI
Station137:DCM:ALL:assembly:NODE:532:length:19051:cov:9.489629	Podoviridae	Podoviridae	Phage	0.41552026655116503	UBI
Station137:DCM:ALL:assembly:NODE:58:length:48245:cov:15.712741	Podoviridae	Podoviridae	Phage	0.6138447268099015	UBI
Station137:DCM:ALL:assembly:NODE:645:length:16991:cov:3.657770	Podoviridae	Podoviridae	Phage	0.6255013553675298	UBI
Station137:DCM:ALL:assembly:NODE:662:length:16808:cov:8.215902	Podoviridae	Podoviridae	Phage	0.6255013553675298	UBI
Station137:DCM:ALL:assembly:NODE:725:length:16073:cov:3.316207	Podoviridae	Podoviridae	Phage	0.6255013553675298	UBI
Station137:DCM:ALL:assembly:NODE:774:length:15508:cov:3.341358	Podoviridae	Podoviridae	Phage	0.6255013553675298	UBI
Station137:DCM:ALL:assembly:NODE:78:length:43147:cov:4.772069	Podoviridae	Podoviridae	Phage	0.6255013553675298	UBI
Station137:DCM:ALL:assembly:NODE:799:length:15245:cov:8.917972	Podoviridae	Podoviridae	Phage	0.6255013553675298	UBI
Station137:DCM:ALL:assembly:NODE:814:length:15086:cov:3.450536	Podoviridae	Podoviridae	Phage	0.6255013553675298	UBI
Station137:DCM:ALL:assembly:NODE:825:length:15006:cov:2.796669	Podoviridae	Podoviridae	Phage	0.6255013553675298	UBI
Station137:DCM:ALL:assembly:NODE:96:length:39036:cov:5.157949	Podoviridae	Podoviridae	Phage	0.59494879599202	UBI
Station137:DCM:ALL:assembly:NODE:961:length:13681:cov:4.207765	Podoviridae	Podoviridae	Phage	0.6255013553675298	UBI
Station137:MES:COMBINED:FINAL:NODE:10062:length:9236:cov:6.661693	Podoviridae	Podoviridae	Phage	0.612090470914702	UBI
Station137:MES:COMBINED:FINAL:NODE:10377:length:9033:cov:4.090777	Podoviridae	Podoviridae	Phage	0.03445464694845203	Core MES
Station137:MES:COMBINED:FINAL:NODE:1074:length:44465:cov:6.716303	Podoviridae	Podoviridae	Phage	0.11771227262612931	UBI
Station137:MES:COMBINED:FINAL:NODE:10845:length:8761:cov:3.450724	Podoviridae	Podoviridae	Phage	0.13379577696891748	UBI
Station137:MES:COMBINED:FINAL:NODE:11493:length:8408:cov:3.277026	Podoviridae	Podoviridae	Phage	0.0050391445040654575	OMZ
Station137:MES:COMBINED:FINAL:NODE:11522:length:8392:cov:9.621087	Podoviridae	Podoviridae	Phage	0.13379577696891748	UBI
Station137:MES:COMBINED:FINAL:NODE:11545:length:8380:cov:8.236877	Podoviridae	Podoviridae	Phage	1.0102824227079155e-4	OMZ
Station137:MES:COMBINED:FINAL:NODE:12003:length:8166:cov:8.202934	Podoviridae	Podoviridae	Phage	0.029596016199248475	OMZ
Station137:MES:COMBINED:FINAL:NODE:12026:length:8159:cov:3.212611	Podoviridae	Podoviridae	Phage	0.40419764222114984	UBI
Station137:MES:COMBINED:FINAL:NODE:12218:length:8070:cov:4.078228	Podoviridae	Podoviridae	Phage	0.13379577696891748	UBI
Station137:MES:COMBINED:FINAL:NODE:12314:length:8020:cov:5.471563	Podoviridae	Podoviridae	Phage	0.13379577696891748	UBI
Station137:MES:COMBINED:FINAL:NODE:12718:length:7833:cov:3.740936	Podoviridae	Podoviridae	Phage	0.1317725550319354	UBI
Station137:MES:COMBINED:FINAL:NODE:1288:length:39830:cov:173.277184	Podoviridae	Podoviridae	Phage	0.40419764222114984	UBI
Station137:MES:COMBINED:FINAL:NODE:12943:length:7737:cov:4.900026	Podoviridae	Podoviridae	Phage	0.13379577696891748	UBI
Station137:MES:COMBINED:FINAL:NODE:13023:length:7708:cov:6.533255	Podoviridae	Podoviridae	Phage	0.02635024582295415	OMZ
Station137:MES:COMBINED:FINAL:NODE:13091:length:7684:cov:10.868135	Podoviridae	Podoviridae	Phage	0.005317515436565505	OMZ
Station137:MES:COMBINED:FINAL:NODE:13663:length:7461:cov:8.321226	Podoviridae	Podoviridae	Phage	7.398435340977658e-4	OMZ
Station137:MES:COMBINED:FINAL:NODE:1439:length:36804:cov:4.305423	Podoviridae	Podoviridae	Phage	0.029596016199248475	OMZ
Station137:MES:COMBINED:FINAL:NODE:14453:length:7170:cov:8.783696	Podoviridae	Podoviridae	Phage	2.0845089319102792e-4	OMZ
Station137:MES:COMBINED:FINAL:NODE:14661:length:7108:cov:3.580462	Podoviridae	Podoviridae	Phage	0.13379577696891748	UBI
Station137:MES:COMBINED:FINAL:NODE:14744:length:7080:cov:8.543772	Podoviridae	Podoviridae	Phage	0.41552026655116503	UBI
Station137:MES:COMBINED:FINAL:NODE:14962:length:7007:cov:3.558832	Podoviridae	Podoviridae	Phage	0.13379577696891748	UBI
Station137:MES:COMBINED:FINAL:NODE:1505:length:35447:cov:4.149864	Podoviridae	Podoviridae	Phage	0.6138447268099015	UBI
Station137:MES:COMBINED:FINAL:NODE:15077:length:6971:cov:16.921631	Podoviridae	Podoviridae	Phage	0.005317515436565505	OMZ
Station137:MES:COMBINED:FINAL:NODE:15112:length:6961:cov:8.327252	Podoviridae	Podoviridae	Phage	0.41552026655116503	UBI
Station137:MES:COMBINED:FINAL:NODE:1539:length:34986:cov:6.322522	Podoviridae	Podoviridae	Phage	0.13379577696891748	UBI
Station137:MES:COMBINED:FINAL:NODE:15610:length:6797:cov:7.299763	Podoviridae	Podoviridae	Phage	0.08952276442321029	UBI
Station137:MES:COMBINED:FINAL:NODE:15642:length:6788:cov:2.637903	Podoviridae	Podoviridae	Phage	0.13379577696891748	UBI
Station137:MES:COMBINED:FINAL:NODE:16483:length:6541:cov:2.547333	Podoviridae	Podoviridae	Phage	0.41552026655116503	UBI
Station137:MES:COMBINED:FINAL:NODE:1654:length:33452:cov:3.606522	Podoviridae	Podoviridae	Phage	0.2247452683106559	UBI
Station137:MES:COMBINED:FINAL:NODE:16733:length:6464:cov:2.663442	Podoviridae	Podoviridae	Phage	0.5478305700231141	UBI
Station137:MES:COMBINED:FINAL:NODE:1764:length:32047:cov:8.629564	Podoviridae	Podoviridae	Phage	0.41552026655116503	UBI
Station137:MES:COMBINED:FINAL:NODE:17938:length:6155:cov:2.650000	Podoviridae	Podoviridae	Phage	0.11771227262612931	UBI
Station137:MES:COMBINED:FINAL:NODE:19021:length:5902:cov:44.854455	Podoviridae	Podoviridae	Phage	1.3615053491340366e-5	OMZ
Station137:MES:COMBINED:FINAL:NODE:19243:length:5859:cov:2.648863	Podoviridae	Podoviridae	Phage	0.13379577696891748	UBI
Station137:MES:COMBINED:FINAL:NODE:1926:length:30115:cov:8.672322	Podoviridae	Podoviridae	Phage	0.13379577696891748	UBI
Station137:MES:COMBINED:FINAL:NODE:1979:length:29534:cov:5.303843	Podoviridae	Podoviridae	Phage	0.6255013553675298	UBI
Station137:MES:COMBINED:FINAL:NODE:19854:length:5729:cov:21.295911	Podoviridae	Podoviridae	Phage	0.03123577951770202	OMZ
Station137:MES:COMBINED:FINAL:NODE:20285:length:5645:cov:10.769052	Podoviridae	Podoviridae	Phage	0.029596016199248475	OMZ
Station137:MES:COMBINED:FINAL:NODE:20396:length:5627:cov:3.346913	Podoviridae	Podoviridae	Phage	0.13379577696891748	UBI
Station137:MES:COMBINED:FINAL:NODE:2070:length:28632:cov:5.223746	Podoviridae	Podoviridae	Phage	0.010737263968799956	OMZ
Station137:MES:COMBINED:FINAL:NODE:21133:length:5489:cov:3.240339	Podoviridae	Podoviridae	Phage	0.10468300267229239	UBI
Station137:MES:COMBINED:FINAL:NODE:21318:length:5453:cov:2.253427	Podoviridae	Podoviridae	Phage	0.6138447268099015	UBI
Station137:MES:COMBINED:FINAL:NODE:21882:length:5357:cov:11.157299	Podoviridae	Podoviridae	Phage	0.13379577696891748	UBI
Station137:MES:COMBINED:FINAL:NODE:22013:length:5331:cov:12.145375	Podoviridae	Podoviridae	Phage	0.13379577696891748	UBI
Station137:MES:COMBINED:FINAL:NODE:2278:length:26570:cov:3.689346	Podoviridae	Podoviridae	Phage	0.03123577951770202	OMZ
Station137:MES:COMBINED:FINAL:NODE:22840:length:5191:cov:18.862539	Podoviridae	Podoviridae	Phage	0.13379577696891748	UBI
Station137:MES:COMBINED:FINAL:NODE:2529:length:24571:cov:3.256363	Podoviridae	Podoviridae	Phage	0.13379577696891748	UBI
Station137:MES:COMBINED:FINAL:NODE:2743:length:23203:cov:3.959997	Podoviridae	Podoviridae	Phage	0.13379577696891748	UBI
Station137:MES:COMBINED:FINAL:NODE:2745:length:23183:cov:3.412055	Podoviridae	Podoviridae	Phage	0.13379577696891748	UBI
Station137:MES:COMBINED:FINAL:NODE:2870:length:22496:cov:7.752551	Podoviridae	Podoviridae	Phage	0.029181505123339068	OMZ
Station137:MES:COMBINED:FINAL:NODE:3068:length:21401:cov:6.901715	Podoviridae	Podoviridae	Phage	0.005502037870371747	Core MES
Station137:MES:COMBINED:FINAL:NODE:3139:length:21036:cov:19.395787	Podoviridae	Podoviridae	Phage	2.708295168440126e-4	OMZ
Station137:MES:COMBINED:FINAL:NODE:3174:length:20879:cov:3.496398	Podoviridae	Podoviridae	Phage	0.11771227262612931	UBI
Station137:MES:COMBINED:FINAL:NODE:3321:length:20171:cov:7.693826	Podoviridae	Podoviridae	Phage	0.1317725550319354	UBI
Station137:MES:COMBINED:FINAL:NODE:3476:length:19482:cov:6.634066	Podoviridae	Podoviridae	Phage	0.13379577696891748	UBI
Station137:MES:COMBINED:FINAL:NODE:3718:length:18614:cov:10.689423	Podoviridae	Podoviridae	Phage	0.00649814075098105	Core MES
Station137:MES:COMBINED:FINAL:NODE:3973:length:17791:cov:5.311288	Podoviridae	Podoviridae	Phage	0.13379577696891748	UBI
Station137:MES:COMBINED:FINAL:NODE:3978:length:17773:cov:4.516650	Podoviridae	Podoviridae	Phage	0.41552026655116503	UBI
Station137:MES:COMBINED:FINAL:NODE:4114:length:17343:cov:45.719343	Podoviridae	Podoviridae	Phage	0.15710641814975126	UBI
Station137:MES:COMBINED:FINAL:NODE:4337:length:16696:cov:4.754642	Podoviridae	Podoviridae	Phage	0.029596016199248475	OMZ
Station137:MES:COMBINED:FINAL:NODE:4697:length:15831:cov:3.211270	Podoviridae	Podoviridae	Phage	0.13379577696891748	UBI
Station137:MES:COMBINED:FINAL:NODE:4791:length:15559:cov:6.041473	Podoviridae	Podoviridae	Phage	0.1317725550319354	UBI
Station137:MES:COMBINED:FINAL:NODE:4794:length:15538:cov:3.214493	Podoviridae	Podoviridae	Phage	0.13379577696891748	UBI
Station137:MES:COMBINED:FINAL:NODE:5400:length:14252:cov:4.106994	Podoviridae	Podoviridae	Phage	0.6255013553675298	UBI
Station137:MES:COMBINED:FINAL:NODE:5417:length:14221:cov:3.671467	Podoviridae	Podoviridae	Phage	0.13379577696891748	UBI
Station137:MES:COMBINED:FINAL:NODE:5439:length:14173:cov:7.000708	Podoviridae	Podoviridae	Phage	0.10381168966107748	UBI
Station137:MES:COMBINED:FINAL:NODE:577:length:75416:cov:6.137485	Podoviridae	Podoviridae	Phage	0.13379577696891748	UBI
Station137:MES:COMBINED:FINAL:NODE:579:length:75220:cov:3.568842	Podoviridae	Podoviridae	Phage	0.41552026655116503	UBI
Station137:MES:COMBINED:FINAL:NODE:5916:length:13389:cov:9.634618	Podoviridae	Podoviridae	Phage	0.13379577696891748	UBI
Station137:MES:COMBINED:FINAL:NODE:6183:length:12971:cov:2.853592	Podoviridae	Podoviridae	Phage	0.6138447268099015	UBI
Station137:MES:COMBINED:FINAL:NODE:6246:length:12881:cov:3.041088	Podoviridae	Podoviridae	Phage	0.6138447268099015	UBI
Station137:MES:COMBINED:FINAL:NODE:6560:length:12417:cov:3.636224	Podoviridae	Podoviridae	Phage	0.13379577696891748	UBI
Station137:MES:COMBINED:FINAL:NODE:7435:length:11407:cov:18.625352	Podoviridae	Podoviridae	Phage	0.029596016199248475	OMZ
Station137:MES:COMBINED:FINAL:NODE:7512:length:11321:cov:2.952601	Podoviridae	Podoviridae	Phage	0.13379577696891748	UBI
Station137:MES:COMBINED:FINAL:NODE:7843:length:11007:cov:3.799123	Podoviridae	Podoviridae	Phage	0.13379577696891748	UBI
Station137:MES:COMBINED:FINAL:NODE:8006:length:10863:cov:2.656551	Podoviridae	Podoviridae	Phage	0.13379577696891748	UBI
Station137:MES:COMBINED:FINAL:NODE:801:length:55116:cov:4.927662	Podoviridae	Podoviridae	Phage	0.13379577696891748	UBI
Station137:MES:COMBINED:FINAL:NODE:8055:length:10818:cov:4.127102	Podoviridae	Podoviridae	Phage	0.40419764222114984	UBI
Station137:MES:COMBINED:FINAL:NODE:8309:length:10579:cov:3.086089	Podoviridae	Podoviridae	Phage	0.14217108179081248	UBI
Station137:MES:COMBINED:FINAL:NODE:8666:length:10243:cov:14.148901	Podoviridae	Podoviridae	Phage	0.010162071880595168	Core MES
Station137:MES:COMBINED:FINAL:NODE:8740:length:10180:cov:5.753580	Podoviridae	Podoviridae	Phage	0.029596016199248475	OMZ
Station137:MES:COMBINED:FINAL:NODE:9069:length:9916:cov:3.339722	Podoviridae	Podoviridae	Phage	0.41552026655116503	UBI
Station137:MES:COMBINED:FINAL:NODE:9172:length:9842:cov:7.610197	Podoviridae	Podoviridae	Phage	0.1867538718672118	UBI
Station137:MES:COMBINED:FINAL:NODE:9427:length:9659:cov:4.129529	Podoviridae	Podoviridae	Phage	0.13379577696891748	UBI
Station137:MES:COMBINED:FINAL:NODE:9480:length:9627:cov:43.228897	Podoviridae	Podoviridae	Phage	0.11771227262612931	UBI
Station137:MES:COMBINED:FINAL:NODE:9969:length:9295:cov:3.908550	Podoviridae	Podoviridae	Phage	0.41552026655116503	UBI
Station137:MES:DO:NOT:POOL:NODE:10279:length:7856:cov:13.013844	Podoviridae	Podoviridae	Phage	0.005922683536519174	OMZ
Station137:MES:DO:NOT:POOL:NODE:10775:length:7580:cov:2.822193	Podoviridae	Podoviridae	Phage	0.41552026655116503	UBI
Station137:MES:DO:NOT:POOL:NODE:11057:length:7437:cov:4.064346	Podoviridae	Podoviridae	Phage	0.029596016199248475	OMZ
Station137:MES:DO:NOT:POOL:NODE:11953:length:7021:cov:3.501292	Podoviridae	Podoviridae	Phage	0.41552026655116503	UBI
Station137:MES:DO:NOT:POOL:NODE:13190:length:6541:cov:5.719396	Podoviridae	Podoviridae	Phage	1.0102824227079155e-4	OMZ
Station137:MES:DO:NOT:POOL:NODE:1471:length:35868:cov:6.203725	Podoviridae	Podoviridae	Phage	0.13379577696891748	UBI
Station137:MES:DO:NOT:POOL:NODE:1490:length:35461:cov:14.002203	Podoviridae	Podoviridae	Phage	0.6138447268099015	UBI
Station137:MES:DO:NOT:POOL:NODE:18256:length:5183:cov:8.680382	Podoviridae	Podoviridae	Phage	0.13379577696891748	UBI
Station137:MES:DO:NOT:POOL:NODE:1964:length:28413:cov:8.779921	Podoviridae	Podoviridae	Phage	0.13379577696891748	UBI
Station137:MES:DO:NOT:POOL:NODE:2056:length:27346:cov:6.603935	Podoviridae	Podoviridae	Phage	0.13379577696891748	UBI
Station137:MES:DO:NOT:POOL:NODE:2454:length:23633:cov:4.569302	Podoviridae	Podoviridae	Phage	0.13379577696891748	UBI
Station137:MES:DO:NOT:POOL:NODE:2931:length:20461:cov:4.941733	Podoviridae	Podoviridae	Phage	0.13379577696891748	UBI
Station137:MES:DO:NOT:POOL:NODE:3119:length:19479:cov:4.698363	Podoviridae	Podoviridae	Phage	0.41552026655116503	UBI
Station137:MES:DO:NOT:POOL:NODE:3214:length:19029:cov:13.269685	Podoviridae	Podoviridae	Phage	0.6255013553675298	UBI
Station137:MES:DO:NOT:POOL:NODE:3645:length:17200:cov:4.589443	Podoviridae	Podoviridae	Phage	0.13379577696891748	UBI
Station137:MES:DO:NOT:POOL:NODE:3705:length:16958:cov:4.475123	Podoviridae	Podoviridae	Phage	7.398435340977658e-4	OMZ
Station137:MES:DO:NOT:POOL:NODE:3745:length:16832:cov:4.554032	Podoviridae	Podoviridae	Phage	0.029596016199248475	OMZ
Station137:MES:DO:NOT:POOL:NODE:3933:length:16143:cov:6.632210	Podoviridae	Podoviridae	Phage	0.13379577696891748	UBI
Station137:MES:DO:NOT:POOL:NODE:3970:length:16036:cov:4.437019	Podoviridae	Podoviridae	Phage	0.05673787588595159	UBI
Station137:MES:DO:NOT:POOL:NODE:4054:length:15791:cov:4.844751	Podoviridae	Podoviridae	Phage	0.06861680939609861	UBI
Station137:MES:DO:NOT:POOL:NODE:4521:length:14512:cov:42.904199	Podoviridae	Podoviridae	Phage	0.03445464694845203	Core MES
Station137:MES:DO:NOT:POOL:NODE:4735:length:14029:cov:17.514670	Podoviridae	Podoviridae	Phage	0.02044595681998505	Core MES
Station137:MES:DO:NOT:POOL:NODE:4872:length:13726:cov:3.403921	Podoviridae	Podoviridae	Phage	0.13379577696891748	UBI
Station137:MES:DO:NOT:POOL:NODE:4909:length:13644:cov:5.369711	Podoviridae	Podoviridae	Phage	0.13379577696891748	UBI
Station137:MES:DO:NOT:POOL:NODE:6576:length:10947:cov:3.455656	Podoviridae	Podoviridae	Phage	0.6138447268099015	UBI
Station137:MES:DO:NOT:POOL:NODE:6788:length:10683:cov:6.854629	Podoviridae	Podoviridae	Phage	0.1317725550319354	UBI
Station137:MES:DO:NOT:POOL:NODE:6987:length:10439:cov:5.126926	Podoviridae	Podoviridae	Phage	0.13379577696891748	UBI
Station137:MES:DO:NOT:POOL:NODE:7612:length:9777:cov:9.779058	Podoviridae	Podoviridae	Phage	0.06697946056284315	UBI
Station137:MES:DO:NOT:POOL:NODE:8154:length:9285:cov:7.647129	Podoviridae	Podoviridae	Phage	0.41552026655116503	UBI
Station137:MES:DO:NOT:POOL:NODE:88:length:313050:cov:21.919638	Podoviridae	Podoviridae	Phage	0.029596016199248475	OMZ
Station137:MES:DO:NOT:POOL:NODE:8960:length:8650:cov:4.865620	Podoviridae	Podoviridae	Phage	0.029596016199248475	OMZ
Station137:MES:DO:NOT:POOL:NODE:9213:length:8478:cov:5.660691	Podoviridae	Podoviridae	Phage	0.13297927679519886	UBI
Station137:MES:DO:NOT:POOL:NODE:943:length:50869:cov:10.570118	Podoviridae	Podoviridae	Phage	0.029596016199248475	OMZ
Station137:MES:DO:NOT:POOL:NODE:9432:length:8338:cov:3.729929	Podoviridae	Podoviridae	Phage	0.40419764222114984	UBI
Station137:MES:DO:NOT:POOL:NODE:9578:length:8247:cov:12.953369	Podoviridae	Podoviridae	Phage	0.1985251003844967	UBI
Station137:MES:DO:NOT:POOL:NODE:991:length:48775:cov:11.280111	Podoviridae	Podoviridae	Phage	0.029596016199248475	OMZ
Station137:SUR:ALL:assembly:NODE:1027:length:13563:cov:17.626221	Podoviridae	Podoviridae	Phage	0.6138447268099015	UBI
Station137:SUR:ALL:assembly:NODE:1098:length:13025:cov:4.282113	Podoviridae	Podoviridae	Phage	0.6255013553675298	UBI
Station137:SUR:ALL:assembly:NODE:119:length:37365:cov:8.071643	Podoviridae	Podoviridae	Phage	0.6138447268099015	UBI
Station137:SUR:ALL:assembly:NODE:133:length:36095:cov:14.409018	Podoviridae	Podoviridae	Phage	0.5478305700231141	UBI
Station137:SUR:ALL:assembly:NODE:1404:length:11049:cov:4.535019	Podoviridae	Podoviridae	Phage	0.59494879599202	UBI
Station137:SUR:ALL:assembly:NODE:1434:length:10912:cov:6.982500	Podoviridae	Podoviridae	Phage	0.6255013553675298	UBI
Station137:SUR:ALL:assembly:NODE:1625:length:9982:cov:7.578120	Podoviridae	Podoviridae	Phage	0.6255013553675298	UBI
Station137:SUR:ALL:assembly:NODE:171:length:32579:cov:40.441735	Podoviridae	Podoviridae	Phage	0.6255013553675298	UBI
Station137:SUR:ALL:assembly:NODE:1762:length:9473:cov:4.439690	Podoviridae	Podoviridae	Phage	0.6138447268099015	UBI
Station137:SUR:ALL:assembly:NODE:1932:length:8954:cov:3.725924	Podoviridae	Podoviridae	Phage	0.41552026655116503	UBI
Station137:SUR:ALL:assembly:NODE:234:length:30224:cov:7.165634	Podoviridae	Podoviridae	Phage	0.6255013553675298	UBI
Station137:SUR:ALL:assembly:NODE:2441:length:7776:cov:2.835125	Podoviridae	Podoviridae	Phage	0.6255013553675298	UBI
Station137:SUR:ALL:assembly:NODE:257:length:29608:cov:5.556965	Podoviridae	Podoviridae	Phage	0.6255013553675298	UBI
Station137:SUR:ALL:assembly:NODE:2720:length:7239:cov:33.907572	Podoviridae	Podoviridae	Phage	0.6255013553675298	UBI
Station137:SUR:ALL:assembly:NODE:3056:length:6759:cov:10.745227	Podoviridae	Podoviridae	Phage	0.6138447268099015	UBI
Station137:SUR:ALL:assembly:NODE:3086:length:6712:cov:1.761905	Podoviridae	Podoviridae	Phage	0.6255013553675298	UBI
Station137:SUR:ALL:assembly:NODE:3565:length:6160:cov:2.606880	Podoviridae	Podoviridae	Phage	0.6138447268099015	UBI
Station137:SUR:ALL:assembly:NODE:38:length:59513:cov:12.031939	Podoviridae	Podoviridae	Phage	0.41552026655116503	UBI
Station137:SUR:ALL:assembly:NODE:3903:length:5819:cov:3.489417	Podoviridae	Podoviridae	Phage	0.6138447268099015	UBI
Station137:SUR:ALL:assembly:NODE:3934:length:5784:cov:3.566242	Podoviridae	Podoviridae	Phage	0.6255013553675298	UBI
Station137:SUR:ALL:assembly:NODE:4489:length:5341:cov:2.920166	Podoviridae	Podoviridae	Phage	0.5478305700231141	UBI
Station137:SUR:ALL:assembly:NODE:45:length:56647:cov:6.289811	Podoviridae	Podoviridae	Phage	0.5478305700231141	UBI
Station137:SUR:ALL:assembly:NODE:4604:length:5265:cov:20.661996	Podoviridae	Podoviridae	Phage	0.5478305700231141	UBI
Station137:SUR:ALL:assembly:NODE:4765:length:5133:cov:5.337338	Podoviridae	Podoviridae	Phage	0.6255013553675298	UBI
Station137:SUR:ALL:assembly:NODE:4864:length:5072:cov:3.085310	Podoviridae	Podoviridae	Phage	0.6255013553675298	UBI
Station137:SUR:ALL:assembly:NODE:501:length:21319:cov:8.418313	Podoviridae	Podoviridae	Phage	0.6255013553675298	UBI
Station137:SUR:ALL:assembly:NODE:51:length:55050:cov:37.345340	Podoviridae	Podoviridae	Phage	0.6255013553675298	UBI
Station137:SUR:ALL:assembly:NODE:65:length:47391:cov:7.757288	Podoviridae	Podoviridae	Phage	0.41552026655116503	UBI
Station137:SUR:ALL:assembly:NODE:96:length:41765:cov:3.203333	Podoviridae	Podoviridae	Phage	0.6255013553675298	UBI
Station138:DCM:ALL:assembly:NODE:1161:length:12192:cov:4.959216	Podoviridae	Podoviridae	Phage	0.32783603591218013	UBI
Station138:DCM:ALL:assembly:NODE:1282:length:11562:cov:14.277831	Podoviridae	Podoviridae	Phage	0.6255013553675298	UBI
Station138:DCM:ALL:assembly:NODE:134:length:34632:cov:3.935275	Podoviridae	Podoviridae	Phage	0.6255013553675298	UBI
Station138:DCM:ALL:assembly:NODE:1359:length:11239:cov:5.409782	Podoviridae	Podoviridae	Phage	0.6255013553675298	UBI
Station138:DCM:ALL:assembly:NODE:14:length:68539:cov:5.057868	Podoviridae	Podoviridae	Phage	0.6255013553675298	UBI
Station138:DCM:ALL:assembly:NODE:1522:length:10522:cov:3.558517	Podoviridae	Podoviridae	Phage	0.6138447268099015	UBI
Station138:DCM:ALL:assembly:NODE:1558:length:10402:cov:3.123901	Podoviridae	Podoviridae	Phage	0.6255013553675298	UBI
Station138:DCM:ALL:assembly:NODE:156:length:32800:cov:5.806749	Podoviridae	Podoviridae	Phage	0.6255013553675298	UBI
Station138:DCM:ALL:assembly:NODE:157:length:32661:cov:6.928203	Podoviridae	Podoviridae	Phage	0.6255013553675298	UBI
Station138:DCM:ALL:assembly:NODE:1631:length:10145:cov:3.637066	Podoviridae	Podoviridae	Phage	0.6589209615402618	UBI
Station138:DCM:ALL:assembly:NODE:1732:length:9807:cov:11.477646	Podoviridae	Podoviridae	Phage	0.6255013553675298	UBI
Station138:DCM:ALL:assembly:NODE:1799:length:9628:cov:6.264912	Podoviridae	Podoviridae	Phage	0.6718968120702533	UBI
Station138:DCM:ALL:assembly:NODE:1800:length:9628:cov:5.108743	Podoviridae	Podoviridae	Phage	0.59494879599202	UBI
Station138:DCM:ALL:assembly:NODE:1898:length:9367:cov:4.365120	Podoviridae	Podoviridae	Phage	0.36142215616745543	UBI
Station138:DCM:ALL:assembly:NODE:19:length:64279:cov:4.148216	Podoviridae	Podoviridae	Phage	0.6255013553675298	UBI
Station138:DCM:ALL:assembly:NODE:193:length:30845:cov:20.046639	Podoviridae	Podoviridae	Phage	0.6255013553675298	UBI
Station138:DCM:ALL:assembly:NODE:195:length:30824:cov:4.071046	Podoviridae	Podoviridae	Phage	0.6255013553675298	UBI
Station138:DCM:ALL:assembly:NODE:206:length:30222:cov:10.616634	Podoviridae	Podoviridae	Phage	0.6255013553675298	UBI
Station138:DCM:ALL:assembly:NODE:210:length:30142:cov:13.182238	Podoviridae	Podoviridae	Phage	0.41552026655116503	UBI
Station138:DCM:ALL:assembly:NODE:220:length:29716:cov:2.887664	Podoviridae	Podoviridae	Phage	0.6138447268099015	UBI
Station138:DCM:ALL:assembly:NODE:2327:length:8341:cov:6.189476	Podoviridae	Podoviridae	Phage	0.41552026655116503	UBI
Station138:DCM:ALL:assembly:NODE:2526:length:7959:cov:19.955845	Podoviridae	Podoviridae	Phage	0.6255013553675298	UBI
Station138:DCM:ALL:assembly:NODE:2642:length:7745:cov:2.621847	Podoviridae	Podoviridae	Phage	0.6255013553675298	UBI
Station138:DCM:ALL:assembly:NODE:2666:length:7713:cov:2.622878	Podoviridae	Podoviridae	Phage	0.6138447268099015	UBI
Station138:DCM:ALL:assembly:NODE:3341:length:6798:cov:1.780958	Podoviridae	Podoviridae	Phage	0.6255013553675298	UBI
Station138:DCM:ALL:assembly:NODE:3416:length:6720:cov:4.783646	Podoviridae	Podoviridae	Phage	0.41552026655116503	UBI
Station138:DCM:ALL:assembly:NODE:3551:length:6553:cov:3.490766	Podoviridae	Podoviridae	Phage	0.6138447268099015	UBI
Station138:DCM:ALL:assembly:NODE:373:length:23044:cov:13.074644	Podoviridae	Podoviridae	Phage	0.59494879599202	UBI
Station138:DCM:ALL:assembly:NODE:381:length:22734:cov:3.248997	Podoviridae	Podoviridae	Phage	0.6255013553675298	UBI
Station138:DCM:ALL:assembly:NODE:385:length:22431:cov:23.376341	Podoviridae	Podoviridae	Phage	0.6255013553675298	UBI
Station138:DCM:ALL:assembly:NODE:3856:length:6283:cov:44.077071	Podoviridae	Podoviridae	Phage	0.6255013553675298	UBI
Station138:DCM:ALL:assembly:NODE:422:length:21322:cov:6.783044	Podoviridae	Podoviridae	Phage	0.6255013553675298	UBI
Station138:DCM:ALL:assembly:NODE:4233:length:5962:cov:3.413577	Podoviridae	Podoviridae	Phage	0.6138447268099015	UBI
Station138:DCM:ALL:assembly:NODE:433:length:20914:cov:5.373220	Podoviridae	Podoviridae	Phage	0.34794516198100767	UBI
Station138:DCM:ALL:assembly:NODE:4490:length:5767:cov:15.883053	Podoviridae	Podoviridae	Phage	0.6255013553675298	UBI
Station138:DCM:ALL:assembly:NODE:4565:length:5713:cov:5.659774	Podoviridae	Podoviridae	Phage	0.6255013553675298	UBI
Station138:DCM:ALL:assembly:NODE:4720:length:5592:cov:2.102583	Podoviridae	Podoviridae	Phage	0.6255013553675298	UBI
Station138:DCM:ALL:assembly:NODE:48:length:50858:cov:7.409346	Podoviridae	Podoviridae	Phage	0.6255013553675298	UBI
Station138:DCM:ALL:assembly:NODE:5236:length:5266:cov:2.691038	Podoviridae	Podoviridae	Phage	0.6255013553675298	UBI
Station138:DCM:ALL:assembly:NODE:537:length:18463:cov:2.982834	Podoviridae	Podoviridae	Phage	0.6255013553675298	UBI
Station138:DCM:ALL:assembly:NODE:5703:length:5016:cov:25.395283	Podoviridae	Podoviridae	Phage	0.6138447268099015	UBI
Station138:DCM:ALL:assembly:NODE:595:length:17219:cov:2.657189	Podoviridae	Podoviridae	Phage	0.6255013553675298	UBI
Station138:DCM:ALL:assembly:NODE:6:length:162075:cov:8.451975	Podoviridae	Podoviridae	Phage	0.41552026655116503	UBI
Station138:DCM:ALL:assembly:NODE:66:length:45087:cov:4.636969	Podoviridae	Podoviridae	Phage	0.6255013553675298	UBI
Station138:DCM:ALL:assembly:NODE:68:length:44625:cov:2.800179	Podoviridae	Podoviridae	Phage	0.6255013553675298	UBI
Station138:DCM:ALL:assembly:NODE:721:length:15670:cov:3.430932	Podoviridae	Podoviridae	Phage	0.6255013553675298	UBI
Station138:DCM:ALL:assembly:NODE:725:length:15644:cov:2.958689	Podoviridae	Podoviridae	Phage	0.6255013553675298	UBI
Station138:DCM:ALL:assembly:NODE:748:length:15433:cov:27.833138	Podoviridae	Podoviridae	Phage	0.6138447268099015	UBI
Station138:DCM:ALL:assembly:NODE:811:length:14659:cov:3.782388	Podoviridae	Podoviridae	Phage	0.6255013553675298	UBI
Station138:DCM:ALL:assembly:NODE:912:length:13776:cov:5.299832	Podoviridae	Podoviridae	Phage	0.59494879599202	UBI
Station138:MES:COMBINED:FINAL:NODE:10194:length:8633:cov:33.301585	Podoviridae	Podoviridae	Phage	0.13379577696891748	UBI
Station138:MES:COMBINED:FINAL:NODE:1152:length:53295:cov:6.793971	Podoviridae	Podoviridae	Phage	0.11771227262612931	UBI
Station138:MES:COMBINED:FINAL:NODE:11882:length:7619:cov:3.831571	Podoviridae	Podoviridae	Phage	0.6138447268099015	UBI
Station138:MES:COMBINED:FINAL:NODE:1194:length:51365:cov:7.509238	Podoviridae	Podoviridae	Phage	0.13379577696891748	UBI
Station138:MES:COMBINED:FINAL:NODE:1196:length:51357:cov:6.270009	Podoviridae	Podoviridae	Phage	0.13379577696891748	UBI
Station138:MES:COMBINED:FINAL:NODE:12045:length:7532:cov:4.953858	Podoviridae	Podoviridae	Phage	0.029596016199248475	OMZ
Station138:MES:COMBINED:FINAL:NODE:12654:length:7237:cov:31.660262	Podoviridae	Podoviridae	Phage	0.40419764222114984	UBI
Station138:MES:COMBINED:FINAL:NODE:13046:length:7077:cov:3.001424	Podoviridae	Podoviridae	Phage	0.029596016199248475	OMZ
Station138:MES:COMBINED:FINAL:NODE:13470:length:6918:cov:3.369663	Podoviridae	Podoviridae	Phage	0.5927051374172833	UBI
Station138:MES:COMBINED:FINAL:NODE:13889:length:6749:cov:3.239468	Podoviridae	Podoviridae	Phage	0.13379577696891748	UBI
Station138:MES:COMBINED:FINAL:NODE:1537:length:42079:cov:7.537312	Podoviridae	Podoviridae	Phage	0.13379577696891748	UBI
Station138:MES:COMBINED:FINAL:NODE:15696:length:6177:cov:3.220516	Podoviridae	Podoviridae	Phage	0.41552026655116503	UBI
Station138:MES:COMBINED:FINAL:NODE:15999:length:6075:cov:8.810797	Podoviridae	Podoviridae	Phage	0.00294866013604692	Core MES
Station138:MES:COMBINED:FINAL:NODE:1635:length:40282:cov:10.334154	Podoviridae	Podoviridae	Phage	0.029596016199248475	OMZ
Station138:MES:COMBINED:FINAL:NODE:1650:length:40043:cov:7.110683	Podoviridae	Podoviridae	Phage	0.13379577696891748	UBI
Station138:MES:COMBINED:FINAL:NODE:16786:length:5870:cov:14.961135	Podoviridae	Podoviridae	Phage	0.06006532017133464	UBI
Station138:MES:COMBINED:FINAL:NODE:16847:length:5857:cov:4.345053	Podoviridae	Podoviridae	Phage	0.13379577696891748	UBI
Station138:MES:COMBINED:FINAL:NODE:17055:length:5809:cov:6.917449	Podoviridae	Podoviridae	Phage	0.41552026655116503	UBI
Station138:MES:COMBINED:FINAL:NODE:1854:length:36741:cov:5.634438	Podoviridae	Podoviridae	Phage	0.13379577696891748	UBI
Station138:MES:COMBINED:FINAL:NODE:18836:length:5399:cov:6.440120	Podoviridae	Podoviridae	Phage	0.41552026655116503	UBI
Station138:MES:COMBINED:FINAL:NODE:1908:length:35750:cov:7.608685	Podoviridae	Podoviridae	Phage	0.13379577696891748	UBI
Station138:MES:COMBINED:FINAL:NODE:20497:length:5062:cov:35.905333	Podoviridae	Podoviridae	Phage	0.029596016199248475	OMZ
Station138:MES:COMBINED:FINAL:NODE:20775:length:5006:cov:52.849121	Podoviridae	Podoviridae	Phage	0.41552026655116503	UBI
Station138:MES:COMBINED:FINAL:NODE:2094:length:33328:cov:6.933730	Podoviridae	Podoviridae	Phage	0.13379577696891748	UBI
Station138:MES:COMBINED:FINAL:NODE:2211:length:31746:cov:4.620334	Podoviridae	Podoviridae	Phage	0.5638740364881966	UBI
Station138:MES:COMBINED:FINAL:NODE:2239:length:31345:cov:5.345542	Podoviridae	Podoviridae	Phage	0.9656376481745256	UBI
Station138:MES:COMBINED:FINAL:NODE:2245:length:31274:cov:13.111150	Podoviridae	Podoviridae	Phage	0.11771227262612931	UBI
Station138:MES:COMBINED:FINAL:NODE:2248:length:31249:cov:9.488684	Podoviridae	Podoviridae	Phage	0.13379577696891748	UBI
Station138:MES:COMBINED:FINAL:NODE:2526:length:28368:cov:4.251863	Podoviridae	Podoviridae	Phage	0.13379577696891748	UBI
Station138:MES:COMBINED:FINAL:NODE:2581:length:27784:cov:5.706336	Podoviridae	Podoviridae	Phage	0.10381168966107748	UBI
Station138:MES:COMBINED:FINAL:NODE:2792:length:25788:cov:5.193409	Podoviridae	Podoviridae	Phage	0.13379577696891748	UBI
Station138:MES:COMBINED:FINAL:NODE:2799:length:25736:cov:3.668354	Podoviridae	Podoviridae	Phage	0.13379577696891748	UBI
Station138:MES:COMBINED:FINAL:NODE:3119:length:23530:cov:3.758424	Podoviridae	Podoviridae	Phage	0.13379577696891748	UBI
Station138:MES:COMBINED:FINAL:NODE:3933:length:19293:cov:3.347541	Podoviridae	Podoviridae	Phage	0.029596016199248475	OMZ
Station138:MES:COMBINED:FINAL:NODE:4134:length:18401:cov:4.429031	Podoviridae	Podoviridae	Phage	0.13379577696891748	UBI
Station138:MES:COMBINED:FINAL:NODE:4140:length:18373:cov:9.353095	Podoviridae	Podoviridae	Phage	0.41552026655116503	UBI
Station138:MES:COMBINED:FINAL:NODE:4338:length:17595:cov:3.568472	Podoviridae	Podoviridae	Phage	0.13379577696891748	UBI
Station138:MES:COMBINED:FINAL:NODE:4657:length:16552:cov:7.830939	Podoviridae	Podoviridae	Phage	0.029596016199248475	OMZ
Station138:MES:COMBINED:FINAL:NODE:4748:length:16286:cov:22.166841	Podoviridae	Podoviridae	Phage	0.41552026655116503	UBI
Station138:MES:COMBINED:FINAL:NODE:4828:length:16065:cov:5.858214	Podoviridae	Podoviridae	Phage	0.6138447268099015	UBI
Station138:MES:COMBINED:FINAL:NODE:4829:length:16062:cov:3.366027	Podoviridae	Podoviridae	Phage	0.6255013553675298	UBI
Station138:MES:COMBINED:FINAL:NODE:5008:length:15615:cov:18.560283	Podoviridae	Podoviridae	Phage	0.6255013553675298	UBI
Station138:MES:COMBINED:FINAL:NODE:5245:length:15031:cov:4.417268	Podoviridae	Podoviridae	Phage	0.13379577696891748	UBI
Station138:MES:COMBINED:FINAL:NODE:5422:length:14602:cov:7.781192	Podoviridae	Podoviridae	Phage	0.03445464694845203	OMZ
Station138:MES:COMBINED:FINAL:NODE:5462:length:14511:cov:9.243774	Podoviridae	Podoviridae	Phage	0.029596016199248475	OMZ
Station138:MES:COMBINED:FINAL:NODE:5716:length:13956:cov:5.304726	Podoviridae	Podoviridae	Phage	0.1317725550319354	UBI
Station138:MES:COMBINED:FINAL:NODE:6260:length:12886:cov:5.199595	Podoviridae	Podoviridae	Phage	0.13379577696891748	UBI
Station138:MES:COMBINED:FINAL:NODE:6325:length:12775:cov:3.147720	Podoviridae	Podoviridae	Phage	0.13379577696891748	UBI
Station138:MES:COMBINED:FINAL:NODE:6390:length:12653:cov:16.049135	Podoviridae	Podoviridae	Phage	0.029596016199248475	OMZ
Station138:MES:COMBINED:FINAL:NODE:6543:length:12415:cov:15.609466	Podoviridae	Podoviridae	Phage	0.029596016199248475	OMZ
Station138:MES:COMBINED:FINAL:NODE:6932:length:11842:cov:8.470518	Podoviridae	Podoviridae	Phage	0.11771227262612931	UBI
Station138:MES:COMBINED:FINAL:NODE:6999:length:11755:cov:16.499829	Podoviridae	Podoviridae	Phage	0.029596016199248475	OMZ
Station138:MES:COMBINED:FINAL:NODE:7331:length:11293:cov:4.238210	Podoviridae	Podoviridae	Phage	0.5478305700231141	UBI
Station138:MES:COMBINED:FINAL:NODE:7882:length:10643:cov:3.974594	Podoviridae	Podoviridae	Phage	7.398435340977658e-4	OMZ
Station138:MES:COMBINED:FINAL:NODE:8068:length:10442:cov:3.593627	Podoviridae	Podoviridae	Phage	0.13379577696891748	UBI
Station138:MES:COMBINED:FINAL:NODE:8149:length:10358:cov:9.109968	Podoviridae	Podoviridae	Phage	0.13379577696891748	UBI
Station138:MES:COMBINED:FINAL:NODE:8388:length:10125:cov:4.615094	Podoviridae	Podoviridae	Phage	0.40419764222114984	UBI
Station138:MES:COMBINED:FINAL:NODE:8712:length:9786:cov:3.513719	Podoviridae	Podoviridae	Phage	0.41552026655116503	UBI
Station138:MES:COMBINED:FINAL:NODE:8792:length:9716:cov:13.606148	Podoviridae	Podoviridae	Phage	0.029596016199248475	OMZ
Station138:MES:COMBINED:FINAL:NODE:9844:length:8882:cov:3.919565	Podoviridae	Podoviridae	Phage	0.41552026655116503	UBI
Station138:MES:COMBINED:FINAL:NODE:9996:length:8766:cov:2.864883	Podoviridae	Podoviridae	Phage	0.41552026655116503	UBI
Station138:SUR:ALL:assembly:NODE:1008:length:12625:cov:5.511854	Podoviridae	Podoviridae	Phage	0.22630362749369196	UBI
Station138:SUR:ALL:assembly:NODE:123:length:35317:cov:8.581901	Podoviridae	Podoviridae	Phage	0.42403170300296045	UBI
Station138:SUR:ALL:assembly:NODE:125:length:34775:cov:8.434303	Podoviridae	Podoviridae	Phage	0.5478305700231141	UBI
Station138:SUR:ALL:assembly:NODE:14:length:95685:cov:30.668033	Podoviridae	Podoviridae	Phage	0.6255013553675298	UBI
Station138:SUR:ALL:assembly:NODE:141:length:33945:cov:19.219239	Podoviridae	Podoviridae	Phage	0.6138447268099015	UBI
Station138:SUR:ALL:assembly:NODE:1507:length:9695:cov:7.848755	Podoviridae	Podoviridae	Phage	0.5478305700231141	UBI
Station138:SUR:ALL:assembly:NODE:1548:length:9514:cov:8.747965	Podoviridae	Podoviridae	Phage	0.41552026655116503	UBI
Station138:SUR:ALL:assembly:NODE:1611:length:9290:cov:15.555387	Podoviridae	Podoviridae	Phage	0.14217108179081248	UBI
Station138:SUR:ALL:assembly:NODE:1685:length:8984:cov:7.624146	Podoviridae	Podoviridae	Phage	0.6138447268099015	UBI
Station138:SUR:ALL:assembly:NODE:17:length:86158:cov:9.199366	Podoviridae	Podoviridae	Phage	0.6138447268099015	UBI
Station138:SUR:ALL:assembly:NODE:1735:length:8828:cov:3.615639	Podoviridae	Podoviridae	Phage	0.6255013553675298	UBI
Station138:SUR:ALL:assembly:NODE:2191:length:7690:cov:5.301768	Podoviridae	Podoviridae	Phage	0.6255013553675298	UBI
Station138:SUR:ALL:assembly:NODE:2443:length:7189:cov:13.694701	Podoviridae	Podoviridae	Phage	0.0678448175274851	UBI
Station138:SUR:ALL:assembly:NODE:248:length:28622:cov:21.709280	Podoviridae	Podoviridae	Phage	0.5478305700231141	UBI
Station138:SUR:ALL:assembly:NODE:25:length:70983:cov:6.505696	Podoviridae	Podoviridae	Phage	0.6138447268099015	UBI
Station138:SUR:ALL:assembly:NODE:268:length:27654:cov:27.275662	Podoviridae	Podoviridae	Phage	0.5478305700231141	UBI
Station138:SUR:ALL:assembly:NODE:272:length:27564:cov:16.836635	Podoviridae	Podoviridae	Phage	0.6255013553675298	UBI
Station138:SUR:ALL:assembly:NODE:3060:length:6258:cov:5.383363	Podoviridae	Podoviridae	Phage	0.5478305700231141	UBI
Station138:SUR:ALL:assembly:NODE:318:length:25635:cov:4.012627	Podoviridae	Podoviridae	Phage	0.6255013553675298	UBI
Station138:SUR:ALL:assembly:NODE:333:length:25089:cov:53.931973	Podoviridae	Podoviridae	Phage	0.6255013553675298	UBI
Station138:SUR:ALL:assembly:NODE:3352:length:5922:cov:8.690643	Podoviridae	Podoviridae	Phage	0.5478305700231141	UBI
Station138:SUR:ALL:assembly:NODE:3519:length:5738:cov:16.598627	Podoviridae	Podoviridae	Phage	0.5768432612515731	UBI
Station138:SUR:ALL:assembly:NODE:3806:length:5482:cov:3.308273	Podoviridae	Podoviridae	Phage	0.6138447268099015	UBI
Station138:SUR:ALL:assembly:NODE:454:length:20902:cov:441.126829	Podoviridae	Podoviridae	Phage	0.9494361401282712	UBI
Station138:SUR:ALL:assembly:NODE:461:length:20669:cov:3.706607	Podoviridae	Podoviridae	Phage	0.6255013553675298	UBI
Station138:SUR:ALL:assembly:NODE:471:length:20443:cov:9.218805	Podoviridae	Podoviridae	Phage	0.41552026655116503	UBI
Station138:SUR:ALL:assembly:NODE:533:length:19066:cov:6.480038	Podoviridae	Podoviridae	Phage	0.5478305700231141	UBI
Station138:SUR:ALL:assembly:NODE:549:length:18685:cov:31.124530	Podoviridae	Podoviridae	Phage	0.6255013553675298	UBI
Station138:SUR:ALL:assembly:NODE:576:length:18016:cov:4.258672	Podoviridae	Podoviridae	Phage	0.6255013553675298	UBI
Station138:SUR:ALL:assembly:NODE:637:length:16866:cov:5.485159	Podoviridae	Podoviridae	Phage	0.6255013553675298	UBI
Station138:SUR:ALL:assembly:NODE:652:length:16663:cov:3.956647	Podoviridae	Podoviridae	Phage	0.6255013553675298	UBI
Station138:SUR:ALL:assembly:NODE:746:length:15046:cov:4.825629	Podoviridae	Podoviridae	Phage	0.5357086686334719	UBI
Station138:SUR:ALL:assembly:NODE:780:length:14695:cov:3.681216	Podoviridae	Podoviridae	Phage	0.6138447268099015	UBI
Station138:SUR:ALL:assembly:NODE:901:length:13559:cov:3.142106	Podoviridae	Podoviridae	Phage	0.6255013553675298	UBI
Station155:DCM:ALL:assembly:NODE:1009:length:49711:cov:7.896669	Podoviridae	Podoviridae	Phage	0.6138447268099015	UBI
Station155:DCM:ALL:assembly:NODE:10660:length:8920:cov:4.873886	Podoviridae	Podoviridae	Phage	0.41552026655116503	UBI
Station155:DCM:ALL:assembly:NODE:1231:length:43250:cov:150.025281	Podoviridae	Podoviridae	Phage	0.6138447268099015	UBI
Station155:DCM:ALL:assembly:NODE:12465:length:7891:cov:90.976136	Podoviridae	Podoviridae	Phage	0.6138447268099015	UBI
Station155:DCM:ALL:assembly:NODE:12982:length:7635:cov:15.027704	Podoviridae	Podoviridae	Phage	0.6255013553675298	UBI
Station155:DCM:ALL:assembly:NODE:1444:length:39395:cov:14.400890	Podoviridae	Podoviridae	Phage	0.6138447268099015	UBI
Station155:DCM:ALL:assembly:NODE:15323:length:6687:cov:5.835344	Podoviridae	Podoviridae	Phage	0.6255013553675298	UBI
Station155:DCM:ALL:assembly:NODE:1693:length:35865:cov:39.475314	Podoviridae	Podoviridae	Phage	0.41552026655116503	UBI
Station155:DCM:ALL:assembly:NODE:1730:length:35306:cov:11.345465	Podoviridae	Podoviridae	Phage	0.6138447268099015	UBI
Station155:DCM:ALL:assembly:NODE:18822:length:5656:cov:4.094804	Podoviridae	Podoviridae	Phage	0.6255013553675298	UBI
Station155:DCM:ALL:assembly:NODE:18861:length:5646:cov:22.435700	Podoviridae	Podoviridae	Phage	0.41552026655116503	UBI
Station155:DCM:ALL:assembly:NODE:1988:length:32463:cov:39.751450	Podoviridae	Podoviridae	Phage	0.6255013553675298	UBI
Station155:DCM:ALL:assembly:NODE:2054:length:31822:cov:13.512859	Podoviridae	Podoviridae	Phage	0.6138447268099015	UBI
Station155:DCM:ALL:assembly:NODE:2072:length:31675:cov:77.500127	Podoviridae	Podoviridae	Phage	0.6255013553675298	UBI
Station155:DCM:ALL:assembly:NODE:2112:length:31295:cov:11.809571	Podoviridae	Podoviridae	Phage	0.6138447268099015	UBI
Station155:DCM:ALL:assembly:NODE:2260:length:29997:cov:68.843631	Podoviridae	Podoviridae	Phage	0.7127634379462742	UBI
Station155:DCM:ALL:assembly:NODE:2806:length:25780:cov:13.233508	Podoviridae	Podoviridae	Phage	0.6138447268099015	UBI
Station155:DCM:ALL:assembly:NODE:3347:length:22591:cov:22.873669	Podoviridae	Podoviridae	Phage	0.6255013553675298	UBI
Station155:DCM:ALL:assembly:NODE:3946:length:19898:cov:4.932722	Podoviridae	Podoviridae	Phage	0.3969410361930746	UBI
Station155:DCM:ALL:assembly:NODE:519:length:79167:cov:10.426825	Podoviridae	Podoviridae	Phage	0.7127634379462742	UBI
Station155:DCM:ALL:assembly:NODE:5360:length:15438:cov:2.882143	Podoviridae	Podoviridae	Phage	0.6138447268099015	UBI
Station155:DCM:ALL:assembly:NODE:5619:length:14877:cov:3.838956	Podoviridae	Podoviridae	Phage	0.6255013553675298	UBI
Station155:DCM:ALL:assembly:NODE:6304:length:13613:cov:54.596253	Podoviridae	Podoviridae	Phage	0.6255013553675298	UBI
Station155:DCM:ALL:assembly:NODE:6526:length:13186:cov:54.645419	Podoviridae	Podoviridae	Phage	0.6138447268099015	UBI
Station155:DCM:ALL:assembly:NODE:6630:length:13019:cov:52.489587	Podoviridae	Podoviridae	Phage	0.41552026655116503	UBI
Station155:DCM:ALL:assembly:NODE:7931:length:11201:cov:5.649830	Podoviridae	Podoviridae	Phage	0.6255013553675298	UBI
Station155:DCM:ALL:assembly:NODE:8131:length:10980:cov:33.288238	Podoviridae	Podoviridae	Phage	0.7127634379462742	UBI
Station155:DCM:ALL:assembly:NODE:837:length:55570:cov:5.501810	Podoviridae	Podoviridae	Phage	0.41552026655116503	UBI
Station155:DCM:ALL:assembly:NODE:9210:length:10019:cov:24.060016	Podoviridae	Podoviridae	Phage	0.6255013553675298	UBI
Station155:DCM:ALL:assembly:NODE:9418:length:9833:cov:38.062283	Podoviridae	Podoviridae	Phage	0.41552026655116503	UBI
Station155:DCM:ALL:assembly:NODE:9772:length:9551:cov:234.242418	Podoviridae	Podoviridae	Phage	0.18238423696871423	UBI
Station155:DCM:ALL:assembly:NODE:989:length:50466:cov:174.801214	Podoviridae	Podoviridae	Phage	0.7127634379462742	UBI
Station155:MES:ALL:assembly:NODE:10011:length:11736:cov:12.734783	Podoviridae	Podoviridae	Phage	0.5478305700231141	UBI
Station155:MES:ALL:assembly:NODE:1005:length:58566:cov:34.541864	Podoviridae	Podoviridae	Phage	0.6255013553675298	UBI
Station155:MES:ALL:assembly:NODE:10269:length:11487:cov:4.742915	Podoviridae	Podoviridae	Phage	0.6255013553675298	UBI
Station155:MES:ALL:assembly:NODE:10432:length:11361:cov:11.346276	Podoviridae	Podoviridae	Phage	0.41552026655116503	UBI
Station155:MES:ALL:assembly:NODE:10974:length:10929:cov:17.481699	Podoviridae	Podoviridae	Phage	0.6255013553675298	UBI
Station155:MES:ALL:assembly:NODE:11583:length:10481:cov:46.521964	Podoviridae	Podoviridae	Phage	0.6138447268099015	UBI
Station155:MES:ALL:assembly:NODE:12414:length:9925:cov:5.064032	Podoviridae	Podoviridae	Phage	0.6138447268099015	UBI
Station155:MES:ALL:assembly:NODE:13068:length:9534:cov:3.597531	Podoviridae	Podoviridae	Phage	0.6138447268099015	UBI
Station155:MES:ALL:assembly:NODE:13084:length:9525:cov:12.349102	Podoviridae	Podoviridae	Phage	0.5478305700231141	UBI
Station155:MES:ALL:assembly:NODE:13655:length:9221:cov:9.537748	Podoviridae	Podoviridae	Phage	0.7127634379462742	UBI
Station155:MES:ALL:assembly:NODE:1379:length:47120:cov:6.685329	Podoviridae	Podoviridae	Phage	0.6255013553675298	UBI
Station155:MES:ALL:assembly:NODE:13837:length:9122:cov:6.909121	Podoviridae	Podoviridae	Phage	0.004087157149193991	OMZ
Station155:MES:ALL:assembly:NODE:13982:length:9052:cov:16.295988	Podoviridae	Podoviridae	Phage	0.6138447268099015	UBI
Station155:MES:ALL:assembly:NODE:14762:length:8686:cov:3.465300	Podoviridae	Podoviridae	Phage	0.4290812079625012	UBI
Station155:MES:ALL:assembly:NODE:1567:length:43266:cov:8.511513	Podoviridae	Podoviridae	Phage	0.6138447268099015	UBI
Station155:MES:ALL:assembly:NODE:16319:length:8032:cov:2.143914	Podoviridae	Podoviridae	Phage	0.11771227262612931	UBI
Station155:MES:ALL:assembly:NODE:16332:length:8029:cov:2.781038	Podoviridae	Podoviridae	Phage	0.6138447268099015	UBI
Station155:MES:ALL:assembly:NODE:16556:length:7949:cov:6.365594	Podoviridae	Podoviridae	Phage	0.07839305101973229	UBI
Station155:MES:ALL:assembly:NODE:1709:length:40674:cov:17.525813	Podoviridae	Podoviridae	Phage	0.041731753889283386	Core MES
Station155:MES:ALL:assembly:NODE:18116:length:7407:cov:4.897443	Podoviridae	Podoviridae	Phage	0.41552026655116503	UBI
Station155:MES:ALL:assembly:NODE:18664:length:7237:cov:12.457533	Podoviridae	Podoviridae	Phage	0.36142215616745543	UBI
Station155:MES:ALL:assembly:NODE:20212:length:6809:cov:43.100237	Podoviridae	Podoviridae	Phage	0.8120981464630829	UBI
Station155:MES:ALL:assembly:NODE:2099:length:35747:cov:53.725429	Podoviridae	Podoviridae	Phage	0.5478305700231141	UBI
Station155:MES:ALL:assembly:NODE:2257:length:34360:cov:14.416616	Podoviridae	Podoviridae	Phage	0.3969410361930746	UBI
Station155:MES:ALL:assembly:NODE:23982:length:5991:cov:9.254549	Podoviridae	Podoviridae	Phage	0.3969410361930746	UBI
Station155:MES:ALL:assembly:NODE:2524:length:32082:cov:54.181191	Podoviridae	Podoviridae	Phage	0.41552026655116503	UBI
Station155:MES:ALL:assembly:NODE:255:length:165992:cov:17.435027	Podoviridae	Podoviridae	Phage	0.6255013553675298	UBI
Station155:MES:ALL:assembly:NODE:25778:length:5672:cov:3.004273	Podoviridae	Podoviridae	Phage	0.41552026655116503	UBI
Station155:MES:ALL:assembly:NODE:2589:length:31623:cov:72.965851	Podoviridae	Podoviridae	Phage	0.6138447268099015	UBI
Station155:MES:ALL:assembly:NODE:2679:length:30855:cov:12.676461	Podoviridae	Podoviridae	Phage	0.41552026655116503	UBI
Station155:MES:ALL:assembly:NODE:28273:length:5285:cov:117.788145	Podoviridae	Podoviridae	Phage	0.6255013553675298	UBI
Station155:MES:ALL:assembly:NODE:2852:length:29520:cov:6.291906	Podoviridae	Podoviridae	Phage	0.6138447268099015	UBI
Station155:MES:ALL:assembly:NODE:29698:length:5092:cov:118.294223	Podoviridae	Podoviridae	Phage	0.6138447268099015	UBI
Station155:MES:ALL:assembly:NODE:2985:length:28577:cov:13.939976	Podoviridae	Podoviridae	Phage	0.029181505123339068	MES
Station155:MES:ALL:assembly:NODE:29916:length:5063:cov:28.441094	Podoviridae	Podoviridae	Phage	0.08251120666676179	UBI
Station155:MES:ALL:assembly:NODE:3334:length:26489:cov:4.283082	Podoviridae	Podoviridae	Phage	0.18238423696871423	UBI
Station155:MES:ALL:assembly:NODE:3360:length:26322:cov:27.549282	Podoviridae	Podoviridae	Phage	0.6138447268099015	UBI
Station155:MES:ALL:assembly:NODE:4210:length:22265:cov:4.921522	Podoviridae	Podoviridae	Phage	0.6138447268099015	UBI
Station155:MES:ALL:assembly:NODE:4578:length:21009:cov:3.585187	Podoviridae	Podoviridae	Phage	0.41552026655116503	UBI
Station155:MES:ALL:assembly:NODE:4690:length:20632:cov:6.058463	Podoviridae	Podoviridae	Phage	0.6138447268099015	UBI
Station155:MES:ALL:assembly:NODE:4696:length:20612:cov:4.565404	Podoviridae	Podoviridae	Phage	0.6138447268099015	UBI
Station155:MES:ALL:assembly:NODE:4700:length:20604:cov:14.616526	Podoviridae	Podoviridae	Phage	0.36142215616745543	UBI
Station155:MES:ALL:assembly:NODE:5217:length:19117:cov:13.842147	Podoviridae	Podoviridae	Phage	0.6255013553675298	UBI
Station155:MES:ALL:assembly:NODE:5301:length:18926:cov:8.576175	Podoviridae	Podoviridae	Phage	0.6255013553675298	UBI
Station155:MES:ALL:assembly:NODE:5310:length:18905:cov:9.695544	Podoviridae	Podoviridae	Phage	0.18238423696871423	UBI
Station155:MES:ALL:assembly:NODE:5376:length:18763:cov:4.447883	Podoviridae	Podoviridae	Phage	0.6138447268099015	UBI
Station155:MES:ALL:assembly:NODE:5433:length:18611:cov:7.642056	Podoviridae	Podoviridae	Phage	0.6255013553675298	UBI
Station155:MES:ALL:assembly:NODE:5493:length:18468:cov:11.761364	Podoviridae	Podoviridae	Phage	0.6138447268099015	UBI
Station155:MES:ALL:assembly:NODE:5505:length:18444:cov:2.777802	Podoviridae	Podoviridae	Phage	0.4152995663534225	UBI
Station155:MES:ALL:assembly:NODE:6003:length:17302:cov:2.966197	Podoviridae	Podoviridae	Phage	0.6138447268099015	UBI
Station155:MES:ALL:assembly:NODE:670:length:77596:cov:6.942301	Podoviridae	Podoviridae	Phage	0.6138447268099015	UBI
Station155:MES:ALL:assembly:NODE:6761:length:15856:cov:8.654199	Podoviridae	Podoviridae	Phage	0.6255013553675298	UBI
Station155:MES:ALL:assembly:NODE:6917:length:15578:cov:8.187464	Podoviridae	Podoviridae	Phage	0.6138447268099015	UBI
Station155:MES:ALL:assembly:NODE:7804:length:14230:cov:5.125503	Podoviridae	Podoviridae	Phage	0.6255013553675298	UBI
Station155:MES:ALL:assembly:NODE:8154:length:13747:cov:2.521765	Podoviridae	Podoviridae	Phage	0.18238423696871423	UBI
Station155:MES:ALL:assembly:NODE:946:length:60722:cov:5.952017	Podoviridae	Podoviridae	Phage	0.41552026655116503	UBI
Station155:MES:ALL:assembly:NODE:9525:length:12183:cov:14.936923	Podoviridae	Podoviridae	Phage	0.6138447268099015	UBI
Station155:MES:ALL:assembly:NODE:9873:length:11853:cov:3.994575	Podoviridae	Podoviridae	Phage	0.001111600975963413	OMZ
Station158:DCM:ALL:assembly:NODE:10721:length:8906:cov:5.971077	Podoviridae	Podoviridae	Phage	0.6138447268099015	UBI
Station158:DCM:ALL:assembly:NODE:13088:length:7549:cov:8.090072	Podoviridae	Podoviridae	Phage	0.02044595681998505	Core MES
Station158:DCM:ALL:assembly:NODE:2600:length:27023:cov:4.814558	Podoviridae	Podoviridae	Phage	0.6255013553675298	UBI
Station158:DCM:ALL:assembly:NODE:4427:length:18082:cov:3.291285	Podoviridae	Podoviridae	Phage	0.13379577696891748	UBI
Station158:DCM:ALL:assembly:NODE:7208:length:12275:cov:9.418085	Podoviridae	Podoviridae	Phage	0.41552026655116503	UBI
Station158:DCM:ALL:assembly:NODE:9494:length:9814:cov:44.421355	Podoviridae	Podoviridae	Phage	0.18238423696871423	UBI
Station158:MES:ALL:assembly:NODE:10008:length:9673:cov:12.483884	Podoviridae	Podoviridae	Phage	0.6138447268099015	UBI
Station158:MES:ALL:assembly:NODE:11351:length:8744:cov:27.373231	Podoviridae	Podoviridae	Phage	0.029181505123339068	MES
Station158:MES:ALL:assembly:NODE:12664:length:8006:cov:3.936863	Podoviridae	Podoviridae	Phage	0.6138447268099015	UBI
Station158:MES:ALL:assembly:NODE:1350:length:45447:cov:6.077525	Podoviridae	Podoviridae	Phage	0.18238423696871423	UBI
Station158:MES:ALL:assembly:NODE:13507:length:7613:cov:14.418894	Podoviridae	Podoviridae	Phage	0.41552026655116503	UBI
Station158:MES:ALL:assembly:NODE:15165:length:6922:cov:7.921072	Podoviridae	Podoviridae	Phage	0.08251120666676179	UBI
Station158:MES:ALL:assembly:NODE:16570:length:6430:cov:10.332549	Podoviridae	Podoviridae	Phage	0.6138447268099015	UBI
Station158:MES:ALL:assembly:NODE:19315:length:5641:cov:5.359470	Podoviridae	Podoviridae	Phage	0.6138447268099015	UBI
Station158:MES:ALL:assembly:NODE:2306:length:30580:cov:12.532449	Podoviridae	Podoviridae	Phage	0.6138447268099015	UBI
Station158:MES:ALL:assembly:NODE:3710:length:21275:cov:10.556833	Podoviridae	Podoviridae	Phage	0.36142215616745543	UBI
Station158:MES:ALL:assembly:NODE:4126:length:19592:cov:19.753186	Podoviridae	Podoviridae	Phage	0.18238423696871423	UBI
Station158:MES:ALL:assembly:NODE:4796:length:17469:cov:3.241070	Podoviridae	Podoviridae	Phage	0.6138447268099015	UBI
Station158:MES:ALL:assembly:NODE:5432:length:15863:cov:3.299342	Podoviridae	Podoviridae	Phage	0.6138447268099015	UBI
Station158:MES:ALL:assembly:NODE:6224:length:14158:cov:34.914203	Podoviridae	Podoviridae	Phage	0.029181505123339068	MES
Station158:MES:ALL:assembly:NODE:941:length:59867:cov:3.089781	Podoviridae	Podoviridae	Phage	0.6138447268099015	UBI
Station158:MES:ALL:assembly:NODE:9690:length:9946:cov:4.859064	Podoviridae	Podoviridae	Phage	0.07571930979984959	UBI
Station158:MES:ALL:assembly:NODE:9884:length:9777:cov:3.660049	Podoviridae	Podoviridae	Phage	0.18238423696871423	UBI
Station158:SUR:ALL:assembly:NODE:13084:length:8283:cov:33.150340	Podoviridae	Podoviridae	Phage	0.41552026655116503	UBI
Station158:SUR:ALL:assembly:NODE:13295:length:8169:cov:6.524156	Podoviridae	Podoviridae	Phage	0.6138447268099015	UBI
Station158:SUR:ALL:assembly:NODE:14776:length:7474:cov:12.277531	Podoviridae	Podoviridae	Phage	0.6138447268099015	UBI
Station158:SUR:ALL:assembly:NODE:18493:length:6145:cov:29.929228	Podoviridae	Podoviridae	Phage	0.6138447268099015	UBI
Station158:SUR:ALL:assembly:NODE:22881:length:5133:cov:55.714848	Podoviridae	Podoviridae	Phage	0.6138447268099015	UBI
Station158:SUR:ALL:assembly:NODE:7596:length:13100:cov:48.204983	Podoviridae	Podoviridae	Phage	0.18238423696871423	UBI
Station163:MES:ALL:assembly:NODE:1179:length:18420:cov:8.826790	Podoviridae	Podoviridae	Phage	0.6138447268099015	UBI
Station163:MES:ALL:assembly:NODE:2855:length:6181:cov:12.612961	Podoviridae	Podoviridae	Phage	0.41552026655116503	UBI
Station163:SUR:ALL:assembly:NODE:1135:length:28110:cov:11.895847	Podoviridae	Podoviridae	Phage	0.6138447268099015	UBI
Station163:SUR:ALL:assembly:NODE:953:length:31831:cov:6.784617	Podoviridae	Podoviridae	Phage	0.6138447268099015	UBI
Station163:SUR:ALL:assembly:NODE:959:length:31727:cov:30.166803	Podoviridae	Podoviridae	Phage	0.18238423696871423	UBI
Station168:DCM:ALL:assembly:NODE:13239:length:8400:cov:31.942001	Podoviridae	Podoviridae	Phage	0.18238423696871423	UBI
Station168:DCM:ALL:assembly:NODE:15208:length:7482:cov:400.531574	Podoviridae	Podoviridae	Phage	0.18238423696871423	UBI
Station168:DCM:ALL:assembly:NODE:1749:length:42708:cov:42.459452	Podoviridae	Podoviridae	Phage	0.18238423696871423	UBI
Station168:DCM:ALL:assembly:NODE:18036:length:6486:cov:54.735500	Podoviridae	Podoviridae	Phage	0.08251120666676179	UBI
Station168:DCM:ALL:assembly:NODE:19678:length:6036:cov:4.460291	Podoviridae	Podoviridae	Phage	0.6255013553675298	UBI
Station168:DCM:ALL:assembly:NODE:3842:length:23109:cov:25.162575	Podoviridae	Podoviridae	Phage	0.6138447268099015	UBI
Station168:DCM:ALL:assembly:NODE:6663:length:15083:cov:5.413162	Podoviridae	Podoviridae	Phage	0.003896658622404017	Core MES
Station168:DCM:ALL:assembly:NODE:8102:length:12762:cov:10.900370	Podoviridae	Podoviridae	Phage	0.18238423696871423	UBI
Station168:IZZ:ALL:assembly:NODE:10253:length:11895:cov:54.290963	Podoviridae	Podoviridae	Phage	0.18238423696871423	UBI
Station168:IZZ:ALL:assembly:NODE:1104:length:54518:cov:44.163248	Podoviridae	Podoviridae	Phage	0.18238423696871423	UBI
Station168:IZZ:ALL:assembly:NODE:1203:length:51934:cov:5.074712	Podoviridae	Podoviridae	Phage	0.6138447268099015	UBI
Station168:IZZ:ALL:assembly:NODE:13228:length:9602:cov:8.987221	Podoviridae	Podoviridae	Phage	0.41552026655116503	UBI
Station168:IZZ:ALL:assembly:NODE:14817:length:8724:cov:4.822817	Podoviridae	Podoviridae	Phage	0.6138447268099015	UBI
Station168:IZZ:ALL:assembly:NODE:1589:length:44738:cov:4.211602	Podoviridae	Podoviridae	Phage	0.6138447268099015	UBI
Station168:IZZ:ALL:assembly:NODE:1737:length:42485:cov:54.497337	Podoviridae	Podoviridae	Phage	0.18238423696871423	UBI
Station168:IZZ:ALL:assembly:NODE:18270:length:7297:cov:473.744822	Podoviridae	Podoviridae	Phage	0.08251120666676179	UBI
Station168:IZZ:ALL:assembly:NODE:1874:length:40539:cov:11.184394	Podoviridae	Podoviridae	Phage	0.6138447268099015	UBI
Station168:IZZ:ALL:assembly:NODE:19040:length:7059:cov:3.624643	Podoviridae	Podoviridae	Phage	0.6138447268099015	UBI
Station168:IZZ:ALL:assembly:NODE:21244:length:6448:cov:57.901455	Podoviridae	Podoviridae	Phage	0.18238423696871423	UBI
Station168:IZZ:ALL:assembly:NODE:22381:length:6166:cov:341.430699	Podoviridae	Podoviridae	Phage	0.08251120666676179	UBI
Station168:IZZ:ALL:assembly:NODE:2539:length:33516:cov:18.624548	Podoviridae	Podoviridae	Phage	0.5478305700231141	UBI
Station168:IZZ:ALL:assembly:NODE:2684:length:32162:cov:5.499299	Podoviridae	Podoviridae	Phage	0.6138447268099015	UBI
Station168:IZZ:ALL:assembly:NODE:2803:length:31228:cov:11.590928	Podoviridae	Podoviridae	Phage	0.41552026655116503	UBI
Station168:IZZ:ALL:assembly:NODE:5755:length:18735:cov:4.730246	Podoviridae	Podoviridae	Phage	0.6138447268099015	UBI
Station168:IZZ:ALL:assembly:NODE:580:length:80311:cov:7.120826	Podoviridae	Podoviridae	Phage	0.6138447268099015	UBI
Station168:IZZ:ALL:assembly:NODE:5988:length:18203:cov:2.729006	Podoviridae	Podoviridae	Phage	0.41552026655116503	UBI
Station168:IZZ:ALL:assembly:NODE:6007:length:18169:cov:46.436568	Podoviridae	Podoviridae	Phage	0.6138447268099015	UBI
Station168:IZZ:ALL:assembly:NODE:6514:length:17070:cov:8.396709	Podoviridae	Podoviridae	Phage	0.029181505123339068	MES
Station168:IZZ:ALL:assembly:NODE:6618:length:16871:cov:27.883682	Podoviridae	Podoviridae	Phage	0.6138447268099015	UBI
Station168:IZZ:ALL:assembly:NODE:7191:length:15836:cov:8.877511	Podoviridae	Podoviridae	Phage	0.6138447268099015	UBI
Station168:IZZ:ALL:assembly:NODE:9153:length:13058:cov:5.346612	Podoviridae	Podoviridae	Phage	0.41552026655116503	UBI
Station168:SUR:ALL:assembly:NODE:11338:length:8396:cov:23.033929	Podoviridae	Podoviridae	Phage	0.41552026655116503	UBI
Station168:SUR:ALL:assembly:NODE:11891:length:8044:cov:21.524721	Podoviridae	Podoviridae	Phage	0.6138447268099015	UBI
Station168:SUR:ALL:assembly:NODE:13096:length:7403:cov:419.439439	Podoviridae	Podoviridae	Phage	0.18238423696871423	UBI
Station168:SUR:ALL:assembly:NODE:17667:length:5682:cov:27.165452	Podoviridae	Podoviridae	Phage	0.6138447268099015	UBI
Station168:SUR:ALL:assembly:NODE:19870:length:5120:cov:17.728727	Podoviridae	Podoviridae	Phage	0.41552026655116503	UBI
Station168:SUR:ALL:assembly:NODE:1989:length:35089:cov:24.006822	Podoviridae	Podoviridae	Phage	0.18238423696871423	UBI
Station168:SUR:ALL:assembly:NODE:4519:length:18613:cov:42.735209	Podoviridae	Podoviridae	Phage	0.6138447268099015	UBI
Station173:DCM:ALL:assembly:NODE:14632:length:8768:cov:13.208309	Podoviridae	Podoviridae	Phage	0.18238423696871423	UBI
Station173:DCM:ALL:assembly:NODE:15306:length:8471:cov:21.459482	Podoviridae	Podoviridae	Phage	0.6138447268099015	UBI
Station173:DCM:ALL:assembly:NODE:22582:length:6296:cov:123.566095	Podoviridae	Podoviridae	Phage	0.6138447268099015	UBI
Station173:DCM:ALL:assembly:NODE:5149:length:19519:cov:29.878956	Podoviridae	Podoviridae	Phage	0.6138447268099015	UBI
Station173:DCM:ALL:assembly:NODE:6670:length:16003:cov:15.774454	Podoviridae	Podoviridae	Phage	0.6255013553675298	UBI
Station173:SUR:ALL:assembly:NODE:2148:length:15252:cov:24.381259	Podoviridae	Podoviridae	Phage	0.41552026655116503	UBI
Station173:SUR:ALL:assembly:NODE:2961:length:11729:cov:28.064074	Podoviridae	Podoviridae	Phage	0.41552026655116503	UBI
Station173:SUR:ALL:assembly:NODE:6329:length:6381:cov:33.257983	Podoviridae	Podoviridae	Phage	0.6138447268099015	UBI
Station175:IZZ:ALL:assembly:NODE:1359:length:20214:cov:69.613126	Podoviridae	Podoviridae	Phage	0.6138447268099015	UBI
Station175:SUR:ALL:assembly:NODE:10232:length:11317:cov:164.667377	Podoviridae	Podoviridae	Phage	0.41552026655116503	UBI
Station175:SUR:ALL:assembly:NODE:1063:length:56029:cov:11.977722	Podoviridae	Podoviridae	Phage	0.41552026655116503	UBI
Station175:SUR:ALL:assembly:NODE:11084:length:10620:cov:9.907336	Podoviridae	Podoviridae	Phage	0.6138447268099015	UBI
Station175:SUR:ALL:assembly:NODE:12926:length:9448:cov:7.645055	Podoviridae	Podoviridae	Phage	0.6138447268099015	UBI
Station175:SUR:ALL:assembly:NODE:17533:length:7465:cov:138.956005	Podoviridae	Podoviridae	Phage	0.41552026655116503	UBI
Station175:SUR:ALL:assembly:NODE:1847:length:39166:cov:350.823860	Podoviridae	Podoviridae	Phage	0.18238423696871423	UBI
Station175:SUR:ALL:assembly:NODE:1936:length:38033:cov:7.399995	Podoviridae	Podoviridae	Phage	0.6138447268099015	UBI
Station175:SUR:ALL:assembly:NODE:2037:length:36818:cov:22.571009	Podoviridae	Podoviridae	Phage	0.41552026655116503	UBI
Station175:SUR:ALL:assembly:NODE:20628:length:6557:cov:3.036297	Podoviridae	Podoviridae	Phage	0.18238423696871423	UBI
Station175:SUR:ALL:assembly:NODE:21207:length:6425:cov:13.103611	Podoviridae	Podoviridae	Phage	0.6138447268099015	UBI
Station175:SUR:ALL:assembly:NODE:22082:length:6222:cov:286.055132	Podoviridae	Podoviridae	Phage	0.18238423696871423	UBI
Station175:SUR:ALL:assembly:NODE:2299:length:34333:cov:13.231898	Podoviridae	Podoviridae	Phage	0.41552026655116503	UBI
Station175:SUR:ALL:assembly:NODE:2492:length:32419:cov:141.418428	Podoviridae	Podoviridae	Phage	0.41552026655116503	UBI
Station175:SUR:ALL:assembly:NODE:2518:length:32156:cov:9.562724	Podoviridae	Podoviridae	Phage	0.6138447268099015	UBI
Station175:SUR:ALL:assembly:NODE:2930:length:28771:cov:36.229036	Podoviridae	Podoviridae	Phage	0.6138447268099015	UBI
Station175:SUR:ALL:assembly:NODE:3094:length:27635:cov:6.417404	Podoviridae	Podoviridae	Phage	0.18238423696871423	UBI
Station175:SUR:ALL:assembly:NODE:3288:length:26484:cov:14.381929	Podoviridae	Podoviridae	Phage	0.08251120666676179	UBI
Station175:SUR:ALL:assembly:NODE:3564:length:25118:cov:67.160037	Podoviridae	Podoviridae	Phage	0.6138447268099015	UBI
Station175:SUR:ALL:assembly:NODE:4856:length:20119:cov:5.299292	Podoviridae	Podoviridae	Phage	0.6138447268099015	UBI
Station175:SUR:ALL:assembly:NODE:6933:length:15481:cov:6.387463	Podoviridae	Podoviridae	Phage	0.41552026655116503	UBI
Station175:SUR:ALL:assembly:NODE:7493:length:14578:cov:5.107967	Podoviridae	Podoviridae	Phage	0.6138447268099015	UBI
Station175:SUR:ALL:assembly:NODE:9534:length:12034:cov:12.259621	Podoviridae	Podoviridae	Phage	0.6138447268099015	UBI
Station175:ZZZ:ALL:assembly:NODE:1462:length:31204:cov:22.576776	Podoviridae	Podoviridae	Phage	0.18238423696871423	UBI
Station175:ZZZ:ALL:assembly:NODE:7261:length:8663:cov:23.563081	Podoviridae	Podoviridae	Phage	0.41552026655116503	UBI
Station178:SUR:ALL:assembly:NODE:14222:length:7257:cov:7.214524	Podoviridae	Podoviridae	Phage	0.6138447268099015	UBI
Station178:SUR:ALL:assembly:NODE:17798:length:6023:cov:18.159015	Podoviridae	Podoviridae	Phage	0.008800249579935167	Core MES
Station178:SUR:ALL:assembly:NODE:4099:length:20105:cov:6.011820	Podoviridae	Podoviridae	Phage	0.6138447268099015	UBI
Station178:SUR:ALL:assembly:NODE:5638:length:15529:cov:5.521778	Podoviridae	Podoviridae	Phage	0.6138447268099015	UBI
Station178:SUR:ALL:assembly:NODE:5861:length:15043:cov:28.651855	Podoviridae	Podoviridae	Phage	0.18238423696871423	UBI
Station178:SUR:ALL:assembly:NODE:7716:length:12095:cov:51.480897	Podoviridae	Podoviridae	Phage	0.6138447268099015	UBI
Station18:DCM:ALL:assembly:NODE:10:length:138295:cov:5.269408-88844to138345-prophage	Podoviridae	Podoviridae	Phage	0.6138447268099015	UBI
Station18:DCM:ALL:assembly:NODE:1055:length:14606:cov:2.937393	Podoviridae	Podoviridae	Phage	0.6138447268099015	UBI
Station18:DCM:ALL:assembly:NODE:1081:length:14408:cov:4.541838	Podoviridae	Podoviridae	Phage	0.6255013553675298	UBI
Station18:DCM:ALL:assembly:NODE:1109:length:14143:cov:7.386854	Podoviridae	Podoviridae	Phage	0.6255013553675298	UBI
Station18:DCM:ALL:assembly:NODE:1196:length:13586:cov:6.053876	Podoviridae	Podoviridae	Phage	0.22630362749369196	UBI
Station18:DCM:ALL:assembly:NODE:1555:length:11455:cov:18.470263	Podoviridae	Podoviridae	Phage	0.6138447268099015	UBI
Station18:DCM:ALL:assembly:NODE:1576:length:11338:cov:6.383940	Podoviridae	Podoviridae	Phage	0.41552026655116503	UBI
Station18:DCM:ALL:assembly:NODE:1901:length:10026:cov:19.589510	Podoviridae	Podoviridae	Phage	0.7280508778641765	UBI
Station18:DCM:ALL:assembly:NODE:2111:length:9325:cov:2.281985	Podoviridae	Podoviridae	Phage	0.6138447268099015	UBI
Station18:DCM:ALL:assembly:NODE:228:length:36561:cov:5.148085	Podoviridae	Podoviridae	Phage	0.2313053651814695	UBI
Station18:DCM:ALL:assembly:NODE:260:length:34327:cov:4.024802	Podoviridae	Podoviridae	Phage	0.6138447268099015	UBI
Station18:DCM:ALL:assembly:NODE:266:length:34093:cov:5.312386	Podoviridae	Podoviridae	Phage	0.6255013553675298	UBI
Station18:DCM:ALL:assembly:NODE:28:length:86544:cov:6.236203	Podoviridae	Podoviridae	Phage	0.6255013553675298	UBI
Station18:DCM:ALL:assembly:NODE:2842:length:7474:cov:5.818978	Podoviridae	Podoviridae	Phage	0.6255013553675298	UBI
Station18:DCM:ALL:assembly:NODE:2889:length:7404:cov:4.613689	Podoviridae	Podoviridae	Phage	0.6255013553675298	UBI
Station18:DCM:ALL:assembly:NODE:3150:length:7015:cov:425.836638	Podoviridae	Podoviridae	Phage	0.5478305700231141	UBI
Station18:DCM:ALL:assembly:NODE:337:length:30739:cov:9.054198	Podoviridae	Podoviridae	Phage	0.6138447268099015	UBI
Station18:DCM:ALL:assembly:NODE:385:length:28566:cov:12.318474	Podoviridae	Podoviridae	Phage	0.6255013553675298	UBI
Station18:DCM:ALL:assembly:NODE:3857:length:6073:cov:30.560319	Podoviridae	Podoviridae	Phage	0.3183567485502865	UBI
Station18:DCM:ALL:assembly:NODE:43:length:75985:cov:8.075306	Podoviridae	Podoviridae	Phage	0.6138447268099015	UBI
Station18:DCM:ALL:assembly:NODE:481:length:24500:cov:22.692616	Podoviridae	Podoviridae	Phage	0.6255013553675298	UBI
Station18:DCM:ALL:assembly:NODE:730:length:18919:cov:4.298081	Podoviridae	Podoviridae	Phage	0.6255013553675298	UBI
Station18:DCM:ALL:assembly:NODE:970:length:15496:cov:9.298297	Podoviridae	Podoviridae	Phage	0.6255013553675298	UBI
Station18:SUR:ALL:assembly:NODE:1222:length:20757:cov:4.154961	Podoviridae	Podoviridae	Phage	0.688301781958726	UBI
Station18:SUR:ALL:assembly:NODE:1821:length:14035:cov:21.932189	Podoviridae	Podoviridae	Phage	0.6255013553675298	UBI
Station18:SUR:ALL:assembly:NODE:2097:length:12130:cov:6.637681	Podoviridae	Podoviridae	Phage	0.6138447268099015	UBI
Station18:SUR:ALL:assembly:NODE:3316:length:7973:cov:4.310432	Podoviridae	Podoviridae	Phage	0.6255013553675298	UBI
Station18:SUR:ALL:assembly:NODE:3538:length:7555:cov:7.772133	Podoviridae	Podoviridae	Phage	0.6255013553675298	UBI
Station18:SUR:ALL:assembly:NODE:360:length:58444:cov:7.024440	Podoviridae	Podoviridae	Phage	0.6255013553675298	UBI
Station18:SUR:ALL:assembly:NODE:3843:length:7034:cov:19.719731	Podoviridae	Podoviridae	Phage	0.6138447268099015	UBI
Station18:SUR:ALL:assembly:NODE:3938:length:6879:cov:10.800996	Podoviridae	Podoviridae	Phage	0.20618903711861164	UBI
Station18:SUR:ALL:assembly:NODE:3939:length:6878:cov:7.748937	Podoviridae	Podoviridae	Phage	0.6255013553675298	UBI
Station18:SUR:ALL:assembly:NODE:421:length:49534:cov:12.619333	Podoviridae	Podoviridae	Phage	0.6138447268099015	UBI
Station18:SUR:ALL:assembly:NODE:4406:length:6245:cov:3.284653	Podoviridae	Podoviridae	Phage	0.36142215616745543	UBI
Station18:SUR:ALL:assembly:NODE:4425:length:6232:cov:5.020884	Podoviridae	Podoviridae	Phage	0.7627697462305193	UBI
Station18:SUR:ALL:assembly:NODE:500:length:42701:cov:37.108052	Podoviridae	Podoviridae	Phage	0.13379577696891748	UBI
Station18:SUR:ALL:assembly:NODE:5288:length:5339:cov:3.487699	Podoviridae	Podoviridae	Phage	0.6255013553675298	UBI
Station18:SUR:ALL:assembly:NODE:530:length:40905:cov:6.481567	Podoviridae	Podoviridae	Phage	0.6255013553675298	UBI
Station18:SUR:ALL:assembly:NODE:564:length:39083:cov:8.172876	Podoviridae	Podoviridae	Phage	0.6255013553675298	UBI
Station18:SUR:ALL:assembly:NODE:882:length:28110:cov:25.140331	Podoviridae	Podoviridae	Phage	0.6138447268099015	UBI
Station180:SUR:ALL:assembly:NODE:18107:length:7713:cov:6.536041	Podoviridae	Podoviridae	Phage	0.41552026655116503	UBI
Station180:SUR:ALL:assembly:NODE:6950:length:17141:cov:4.174646	Podoviridae	Podoviridae	Phage	0.41552026655116503	UBI
Station180:ZZZ:ALL:assembly:NODE:16802:length:5697:cov:37.061680	Podoviridae	Podoviridae	Phage	0.6138447268099015	UBI
Station180:ZZZ:ALL:assembly:NODE:18579:length:5275:cov:27.745594	Podoviridae	Podoviridae	Phage	0.6138447268099015	UBI
Station180:ZZZ:ALL:assembly:NODE:6494:length:12130:cov:4.453416	Podoviridae	Podoviridae	Phage	0.6138447268099015	UBI
Station180:ZZZ:ALL:assembly:NODE:7854:length:10393:cov:50.202457	Podoviridae	Podoviridae	Phage	0.41552026655116503	UBI
Station188:DCM:ALL:assembly:NODE:12847:length:7669:cov:4.802600	Podoviridae	Podoviridae	Phage	0.41552026655116503	UBI
Station188:DCM:ALL:assembly:NODE:13457:length:7392:cov:16.232384	Podoviridae	Podoviridae	Phage	0.18238423696871423	UBI
Station188:DCM:ALL:assembly:NODE:2161:length:26621:cov:26.343861	Podoviridae	Podoviridae	Phage	0.18238423696871423	UBI
Station188:DCM:ALL:assembly:NODE:238:length:88920:cov:7.645507	Podoviridae	Podoviridae	Phage	0.08251120666676179	UBI
Station188:DCM:ALL:assembly:NODE:7735:length:11126:cov:85.692620	Podoviridae	Podoviridae	Phage	0.41552026655116503	UBI
Station188:SUR:ALL:assembly:NODE:11951:length:6482:cov:24.461179	Podoviridae	Podoviridae	Phage	0.41552026655116503	UBI
Station188:SUR:ALL:assembly:NODE:12334:length:6310:cov:4.879776	Podoviridae	Podoviridae	Phage	0.6255013553675298	UBI
Station188:SUR:ALL:assembly:NODE:5947:length:11853:cov:19.216308	Podoviridae	Podoviridae	Phage	0.6138447268099015	UBI
Station188:SUR:ALL:assembly:NODE:6150:length:11537:cov:5.827556	Podoviridae	Podoviridae	Phage	0.6138447268099015	UBI
Station189:DCM:ALL:assembly:NODE:19594:length:5324:cov:4.761055	Podoviridae	Podoviridae	Phage	0.18238423696871423	UBI
Station189:DCM:ALL:assembly:NODE:2431:length:20350:cov:23.746736	Podoviridae	Podoviridae	Phage	0.6138447268099015	UBI
Station189:DCM:ALL:assembly:NODE:8127:length:9607:cov:2.372278	Podoviridae	Podoviridae	Phage	0.6138447268099015	UBI
Station189:MES:ALL:assembly:NODE:10617:length:10128:cov:3.776432	Podoviridae	Podoviridae	Phage	0.18238423696871423	UBI
Station189:MES:ALL:assembly:NODE:11533:length:9532:cov:8.149203	Podoviridae	Podoviridae	Phage	0.11771227262612931	UBI
Station189:MES:ALL:assembly:NODE:11614:length:9487:cov:4.911366	Podoviridae	Podoviridae	Phage	0.041731753889283386	Core MES
Station189:MES:ALL:assembly:NODE:1171:length:40023:cov:27.991468	Podoviridae	Podoviridae	Phage	0.20651822786466417	UBI
Station189:MES:ALL:assembly:NODE:11790:length:9391:cov:42.940660	Podoviridae	Podoviridae	Phage	0.0334745660545613	Core MES
Station189:MES:ALL:assembly:NODE:12099:length:9217:cov:2.889435	Podoviridae	Podoviridae	Phage	0.18238423696871423	UBI
Station189:MES:ALL:assembly:NODE:12253:length:9132:cov:3.090779	Podoviridae	Podoviridae	Phage	0.41552026655116503	UBI
Station189:MES:ALL:assembly:NODE:124:length:114555:cov:6.798777	Podoviridae	Podoviridae	Phage	0.41552026655116503	UBI
Station189:MES:ALL:assembly:NODE:12665:length:8920:cov:49.955556	Podoviridae	Podoviridae	Phage	0.18238423696871423	UBI
Station189:MES:ALL:assembly:NODE:12707:length:8902:cov:675.035040	Podoviridae	Podoviridae	Phage	0.08251120666676179	UBI
Station189:MES:ALL:assembly:NODE:12779:length:8869:cov:46.291355	Podoviridae	Podoviridae	Phage	0.08251120666676179	UBI
Station189:MES:ALL:assembly:NODE:13826:length:8377:cov:444.435592	Podoviridae	Podoviridae	Phage	0.18238423696871423	UBI
Station189:MES:ALL:assembly:NODE:144:length:105629:cov:5.263351	Podoviridae	Podoviridae	Phage	0.41552026655116503	UBI
Station189:MES:ALL:assembly:NODE:15228:length:7801:cov:2.415569	Podoviridae	Podoviridae	Phage	0.6138447268099015	UBI
Station189:MES:ALL:assembly:NODE:15737:length:7608:cov:3.684231	Podoviridae	Podoviridae	Phage	0.6138447268099015	UBI
Station189:MES:ALL:assembly:NODE:15747:length:7604:cov:2.363492	Podoviridae	Podoviridae	Phage	0.6138447268099015	UBI
Station189:MES:ALL:assembly:NODE:15952:length:7534:cov:8.539912	Podoviridae	Podoviridae	Phage	0.41552026655116503	UBI
Station189:MES:ALL:assembly:NODE:162:length:99463:cov:6.267141	Podoviridae	Podoviridae	Phage	0.41552026655116503	UBI
Station189:MES:ALL:assembly:NODE:17277:length:7115:cov:55.802266	Podoviridae	Podoviridae	Phage	0.6138447268099015	UBI
Station189:MES:ALL:assembly:NODE:17438:length:7069:cov:349.718135	Podoviridae	Podoviridae	Phage	0.18238423696871423	UBI
Station189:MES:ALL:assembly:NODE:1804:length:32320:cov:4.966496	Podoviridae	Podoviridae	Phage	0.41552026655116503	UBI
Station189:MES:ALL:assembly:NODE:18199:length:6862:cov:6.346261	Podoviridae	Podoviridae	Phage	0.41552026655116503	UBI
Station189:MES:ALL:assembly:NODE:18315:length:6828:cov:147.268123	Podoviridae	Podoviridae	Phage	0.41552026655116503	UBI
Station189:MES:ALL:assembly:NODE:18761:length:6711:cov:44.488281	Podoviridae	Podoviridae	Phage	0.6138447268099015	UBI
Station189:MES:ALL:assembly:NODE:20275:length:6339:cov:6.749523	Podoviridae	Podoviridae	Phage	0.41552026655116503	UBI
Station189:MES:ALL:assembly:NODE:2067:length:30042:cov:15.941475	Podoviridae	Podoviridae	Phage	0.6138447268099015	UBI
Station189:MES:ALL:assembly:NODE:2136:length:29454:cov:6.876016	Podoviridae	Podoviridae	Phage	0.41552026655116503	UBI
Station189:MES:ALL:assembly:NODE:21974:length:5984:cov:29.570585	Podoviridae	Podoviridae	Phage	0.6138447268099015	UBI
Station189:MES:ALL:assembly:NODE:22411:length:5890:cov:359.121680	Podoviridae	Podoviridae	Phage	0.18238423696871423	UBI
Station189:MES:ALL:assembly:NODE:2431:length:27160:cov:10.987161	Podoviridae	Podoviridae	Phage	0.18238423696871423	UBI
Station189:MES:ALL:assembly:NODE:25207:length:5414:cov:35.013622	Podoviridae	Podoviridae	Phage	0.6138447268099015	UBI
Station189:MES:ALL:assembly:NODE:2767:length:25028:cov:51.126497	Podoviridae	Podoviridae	Phage	0.6138447268099015	UBI
Station189:MES:ALL:assembly:NODE:2892:length:24405:cov:4.548953	Podoviridae	Podoviridae	Phage	0.6138447268099015	UBI
Station189:MES:ALL:assembly:NODE:3115:length:23373:cov:27.521443	Podoviridae	Podoviridae	Phage	0.18238423696871423	UBI
Station189:MES:ALL:assembly:NODE:3159:length:23221:cov:13.959941	Podoviridae	Podoviridae	Phage	0.41552026655116503	UBI
Station189:MES:ALL:assembly:NODE:316:length:70941:cov:5.725503	Podoviridae	Podoviridae	Phage	0.6138447268099015	UBI
Station189:MES:ALL:assembly:NODE:324:length:70396:cov:68.814034	Podoviridae	Podoviridae	Phage	0.41552026655116503	UBI
Station189:MES:ALL:assembly:NODE:3985:length:19981:cov:27.540952	Podoviridae	Podoviridae	Phage	0.6138447268099015	UBI
Station189:MES:ALL:assembly:NODE:4242:length:19174:cov:577.664784	Podoviridae	Podoviridae	Phage	0.6138447268099015	UBI
Station189:MES:ALL:assembly:NODE:4444:length:18627:cov:5.721893	Podoviridae	Podoviridae	Phage	0.18238423696871423	UBI
Station189:MES:ALL:assembly:NODE:512:length:58822:cov:27.011928	Podoviridae	Podoviridae	Phage	0.18238423696871423	UBI
Station189:MES:ALL:assembly:NODE:545:length:57300:cov:22.772958	Podoviridae	Podoviridae	Phage	0.41552026655116503	UBI
Station189:MES:ALL:assembly:NODE:564:length:56369:cov:10.426093	Podoviridae	Podoviridae	Phage	0.41552026655116503	UBI
Station189:MES:ALL:assembly:NODE:567:length:56317:cov:5.200117	Podoviridae	Podoviridae	Phage	0.41552026655116503	UBI
Station189:MES:ALL:assembly:NODE:581:length:55535:cov:15.580552	Podoviridae	Podoviridae	Phage	0.6138447268099015	UBI
Station189:MES:ALL:assembly:NODE:582:length:55501:cov:5.390127	Podoviridae	Podoviridae	Phage	0.6138447268099015	UBI
Station189:MES:ALL:assembly:NODE:814:length:48074:cov:8.533893	Podoviridae	Podoviridae	Phage	0.6138447268099015	UBI
Station189:MES:ALL:assembly:NODE:824:length:47868:cov:7.248782	Podoviridae	Podoviridae	Phage	0.6138447268099015	UBI
Station189:MES:ALL:assembly:NODE:8822:length:11506:cov:7.561086	Podoviridae	Podoviridae	Phage	0.08251120666676179	UBI
Station189:MES:ALL:assembly:NODE:960:length:44327:cov:10.525501	Podoviridae	Podoviridae	Phage	0.18238423696871423	UBI
Station189:MES:ALL:assembly:NODE:962:length:44306:cov:19.162166	Podoviridae	Podoviridae	Phage	0.6138447268099015	UBI
Station191:SUR:ALL:assembly:NODE:2113:length:16657:cov:115.429948	Podoviridae	Podoviridae	Phage	0.6138447268099015	UBI
Station193:SUR:ALL:assembly:NODE:10175:length:6881:cov:35.224289	Podoviridae	Podoviridae	Phage	0.18238423696871423	UBI
Station193:SUR:ALL:assembly:NODE:1362:length:26867:cov:57.751529	Podoviridae	Podoviridae	Phage	0.6138447268099015	UBI
Station193:SUR:ALL:assembly:NODE:1646:length:23870:cov:7.113710	Podoviridae	Podoviridae	Phage	0.6138447268099015	UBI
Station193:SUR:ALL:assembly:NODE:2118:length:20606:cov:2.851151	Podoviridae	Podoviridae	Phage	0.6138447268099015	UBI
Station193:SUR:ALL:assembly:NODE:2727:length:17228:cov:3.012927	Podoviridae	Podoviridae	Phage	0.7280508778641765	UBI
Station193:SUR:ALL:assembly:NODE:3117:length:15766:cov:8.951181	Podoviridae	Podoviridae	Phage	0.7127634379462742	UBI
Station193:SUR:ALL:assembly:NODE:5747:length:10313:cov:220.192630	Podoviridae	Podoviridae	Phage	0.18238423696871423	UBI
Station193:SUR:ALL:assembly:NODE:750:length:38831:cov:17.813080	Podoviridae	Podoviridae	Phage	0.6138447268099015	UBI
Station193:SUR:ALL:assembly:NODE:7677:length:8393:cov:100.888103	Podoviridae	Podoviridae	Phage	0.6255013553675298	UBI
Station193:SUR:ALL:assembly:NODE:8034:length:8139:cov:11.582509	Podoviridae	Podoviridae	Phage	0.6138447268099015	UBI
Station194:DCM:ALL:assembly:NODE:3215:length:17487:cov:6.492026	Podoviridae	Podoviridae	Phage	0.6138447268099015	UBI
Station194:SUR:ALL:assembly:NODE:2199:length:18364:cov:10.271560	Podoviridae	Podoviridae	Phage	0.6138447268099015	UBI
Station196:SUR:ALL:assembly:NODE:11508:length:6406:cov:57.319162	Podoviridae	Podoviridae	Phage	0.6138447268099015	UBI
Station201:DCM:ALL:assembly:NODE:5823:length:13011:cov:2.862458	Podoviridae	Podoviridae	Phage	0.6138447268099015	UBI
Station201:MES:ALL:assembly:NODE:10162:length:7561:cov:13.521982	Podoviridae	Podoviridae	Phage	0.18238423696871423	UBI
Station201:MES:ALL:assembly:NODE:3341:length:16935:cov:5.022393	Podoviridae	Podoviridae	Phage	0.041731753889283386	Core MES
Station201:MES:ALL:assembly:NODE:3351:length:16868:cov:4.687980	Podoviridae	Podoviridae	Phage	0.6138447268099015	UBI
Station201:MES:ALL:assembly:NODE:4595:length:13385:cov:4.467442	Podoviridae	Podoviridae	Phage	0.6138447268099015	UBI
Station201:MES:ALL:assembly:NODE:5008:length:12592:cov:6.883146	Podoviridae	Podoviridae	Phage	0.6138447268099015	UBI
Station201:MES:ALL:assembly:NODE:607:length:56531:cov:5.204228	Podoviridae	Podoviridae	Phage	0.18238423696871423	UBI
Station201:MES:ALL:assembly:NODE:6717:length:10227:cov:25.685608	Podoviridae	Podoviridae	Phage	0.18238423696871423	UBI
Station201:SUR:ALL:assembly:NODE:5575:length:12523:cov:5.234039	Podoviridae	Podoviridae	Phage	0.6138447268099015	UBI
Station201:SUR:ALL:assembly:NODE:9622:length:8321:cov:2.559400	Podoviridae	Podoviridae	Phage	0.41552026655116503	UBI
Station205:MES:ALL:assembly:NODE:10904:length:7924:cov:4.116533	Podoviridae	Podoviridae	Phage	0.041731753889283386	Core MES
Station205:MES:ALL:assembly:NODE:11758:length:7547:cov:4.830619	Podoviridae	Podoviridae	Phage	0.18238423696871423	UBI
Station205:MES:ALL:assembly:NODE:1309:length:30072:cov:3.734317	Podoviridae	Podoviridae	Phage	0.03445464694845203	Core MES
Station205:MES:ALL:assembly:NODE:16968:length:5936:cov:7.888964	Podoviridae	Podoviridae	Phage	0.18238423696871423	UBI
Station205:MES:ALL:assembly:NODE:3772:length:15740:cov:6.657890	Podoviridae	Podoviridae	Phage	0.0334745660545613	Core MES
Station205:MES:ALL:assembly:NODE:7929:length:9700:cov:4.236807	Podoviridae	Podoviridae	Phage	0.6138447268099015	UBI
Station205:MES:ALL:assembly:NODE:8059:length:9607:cov:4.900963	Podoviridae	Podoviridae	Phage	0.6138447268099015	UBI
Station205:MES:ALL:assembly:NODE:810:length:39179:cov:11.213680	Podoviridae	Podoviridae	Phage	0.6138447268099015	UBI
Station205:MES:ALL:assembly:NODE:8157:length:9535:cov:10.736076	Podoviridae	Podoviridae	Phage	0.039991150768106075	Core MES
Station205:MES:ALL:assembly:NODE:947:length:35884:cov:7.212509	Podoviridae	Podoviridae	Phage	0.6138447268099015	UBI
Station205:SUR:ALL:assembly:NODE:4289:length:11540:cov:6.655028	Podoviridae	Podoviridae	Phage	0.18238423696871423	UBI
Station206:MES:ALL:assembly:NODE:12859:length:8512:cov:86.795199	Podoviridae	Podoviridae	Phage	0.6138447268099015	UBI
Station206:MES:ALL:assembly:NODE:13482:length:8211:cov:3.311305	Podoviridae	Podoviridae	Phage	0.6138447268099015	UBI
Station206:MES:ALL:assembly:NODE:8951:length:11256:cov:3.152486	Podoviridae	Podoviridae	Phage	0.08251120666676179	UBI
Station206:SUR:ALL:assembly:NODE:12231:length:7009:cov:6.558384	Podoviridae	Podoviridae	Phage	0.41552026655116503	UBI
Station206:SUR:ALL:assembly:NODE:4617:length:14082:cov:3.595281	Podoviridae	Podoviridae	Phage	0.18238423696871423	UBI
Station206:SUR:ALL:assembly:NODE:9660:length:8303:cov:3.119665	Podoviridae	Podoviridae	Phage	0.6138447268099015	UBI
Station208:SUR:ALL:assembly:NODE:2495:length:17941:cov:35.326848	Podoviridae	Podoviridae	Phage	0.41552026655116503	UBI
Station208:SUR:ALL:assembly:NODE:8526:length:7346:cov:7.981073	Podoviridae	Podoviridae	Phage	0.6138447268099015	UBI
Station209:MES:ALL:assembly:NODE:13874:length:8285:cov:52.300851	Podoviridae	Podoviridae	Phage	0.41552026655116503	UBI
Station209:MES:ALL:assembly:NODE:14991:length:7754:cov:6.451747	Podoviridae	Podoviridae	Phage	0.41552026655116503	UBI
Station209:MES:ALL:assembly:NODE:15462:length:7567:cov:8.494542	Podoviridae	Podoviridae	Phage	0.41552026655116503	UBI
Station209:MES:ALL:assembly:NODE:1913:length:38407:cov:11.941333	Podoviridae	Podoviridae	Phage	0.6255013553675298	UBI
Station209:MES:ALL:assembly:NODE:3260:length:25909:cov:31.531794	Podoviridae	Podoviridae	Phage	0.6138447268099015	UBI
Station209:MES:ALL:assembly:NODE:5512:length:17217:cov:108.376005	Podoviridae	Podoviridae	Phage	0.6138447268099015	UBI
Station209:MES:ALL:assembly:NODE:5895:length:16312:cov:306.710033	Podoviridae	Podoviridae	Phage	0.6138447268099015	UBI
Station209:MES:ALL:assembly:NODE:9279:length:11449:cov:4.633842	Podoviridae	Podoviridae	Phage	0.22630362749369196	UBI
Station209:SUR:ALL:assembly:NODE:3111:length:24028:cov:20.619781	Podoviridae	Podoviridae	Phage	0.6138447268099015	UBI
Station210:MES:ALL:assembly:NODE:10599:length:7423:cov:4.699511	Podoviridae	Podoviridae	Phage	0.6138447268099015	UBI
Station210:MES:ALL:assembly:NODE:1179:length:42460:cov:10.373258	Podoviridae	Podoviridae	Phage	0.41552026655116503	UBI
Station210:MES:ALL:assembly:NODE:1275:length:40683:cov:30.159644	Podoviridae	Podoviridae	Phage	0.6138447268099015	UBI
Station210:MES:ALL:assembly:NODE:188:length:144006:cov:7.757681	Podoviridae	Podoviridae	Phage	0.6138447268099015	UBI
Station210:MES:ALL:assembly:NODE:3512:length:19807:cov:8.224990	Podoviridae	Podoviridae	Phage	0.19537637010588266	UBI
Station210:MES:ALL:assembly:NODE:3679:length:19075:cov:273.233176	Podoviridae	Podoviridae	Phage	0.6138447268099015	UBI
Station210:MES:ALL:assembly:NODE:420:length:86453:cov:13.233096	Podoviridae	Podoviridae	Phage	0.6138447268099015	UBI
Station210:MES:ALL:assembly:NODE:475:length:78713:cov:5.830341	Podoviridae	Podoviridae	Phage	0.6138447268099015	UBI
Station210:MES:ALL:assembly:NODE:5158:length:14302:cov:8.738682	Podoviridae	Podoviridae	Phage	0.41552026655116503	UBI
Station210:MES:ALL:assembly:NODE:5329:length:13924:cov:2.867763	Podoviridae	Podoviridae	Phage	0.6138447268099015	UBI
Station210:MES:ALL:assembly:NODE:550:length:71557:cov:10.201687	Podoviridae	Podoviridae	Phage	0.18238423696871423	UBI
Station210:MES:ALL:assembly:NODE:6196:length:12165:cov:2.455574	Podoviridae	Podoviridae	Phage	0.08251120666676179	UBI
Station210:MES:ALL:assembly:NODE:630:length:66080:cov:11.158546	Podoviridae	Podoviridae	Phage	0.08251120666676179	UBI
Station210:MES:ALL:assembly:NODE:7239:length:10566:cov:5.673009	Podoviridae	Podoviridae	Phage	0.18238423696871423	UBI
Station210:MES:ALL:assembly:NODE:946:length:49317:cov:6.878852	Podoviridae	Podoviridae	Phage	0.41552026655116503	UBI
Station210:SUR:ALL:assembly:NODE:12372:length:10647:cov:128.275491	Podoviridae	Podoviridae	Phage	0.6001071323546029	UBI
Station210:SUR:ALL:assembly:NODE:15789:length:8628:cov:3.967456	Podoviridae	Podoviridae	Phage	0.003896658622404017	Core MES
Station210:SUR:ALL:assembly:NODE:19007:length:7342:cov:462.186771	Podoviridae	Podoviridae	Phage	0.6255013553675298	UBI
Station210:SUR:ALL:assembly:NODE:2275:length:38683:cov:12.660868	Podoviridae	Podoviridae	Phage	0.7127634379462742	UBI
Station210:SUR:ALL:assembly:NODE:3366:length:29410:cov:52.508533	Podoviridae	Podoviridae	Phage	0.6138447268099015	UBI
Station210:SUR:ALL:assembly:NODE:3444:length:28904:cov:11.957607	Podoviridae	Podoviridae	Phage	0.6138447268099015	UBI
Station210:SUR:ALL:assembly:NODE:4015:length:25743:cov:5.903340	Podoviridae	Podoviridae	Phage	0.6138447268099015	UBI
Station210:SUR:ALL:assembly:NODE:7360:length:16289:cov:21.155476	Podoviridae	Podoviridae	Phage	0.6138447268099015	UBI
Station210:SUR:ALL:assembly:NODE:8669:length:14275:cov:14.838397	Podoviridae	Podoviridae	Phage	0.6138447268099015	UBI
Station22:SUR:ALL:assembly:NODE:129:length:55951:cov:5.832439	Podoviridae	Podoviridae	Phage	0.6255013553675298	UBI
Station22:SUR:ALL:assembly:NODE:1630:length:16752:cov:59.138708	Podoviridae	Podoviridae	Phage	0.6255013553675298	UBI
Station22:SUR:ALL:assembly:NODE:1698:length:16259:cov:47.720871	Podoviridae	Podoviridae	Phage	0.6255013553675298	UBI
Station22:SUR:ALL:assembly:NODE:185:length:47747:cov:4.175669	Podoviridae	Podoviridae	Phage	0.6138447268099015	UBI
Station22:SUR:ALL:assembly:NODE:1961:length:14917:cov:16.026241	Podoviridae	Podoviridae	Phage	0.5478305700231141	UBI
Station22:SUR:ALL:assembly:NODE:2288:length:13534:cov:4.079976	Podoviridae	Podoviridae	Phage	0.7280508778641765	UBI
Station22:SUR:ALL:assembly:NODE:240:length:43961:cov:59.186193	Podoviridae	Podoviridae	Phage	0.6255013553675298	UBI
Station22:SUR:ALL:assembly:NODE:2433:length:13012:cov:41.545111	Podoviridae	Podoviridae	Phage	0.6255013553675298	UBI
Station22:SUR:ALL:assembly:NODE:2707:length:12233:cov:5.006651	Podoviridae	Podoviridae	Phage	0.41552026655116503	UBI
[truncated: 2,272 more rows]

## Sheet: TableS5 Nucleo-citoplasmic Lar
ID	Lineage	Taxogroup	Assemblage	p.value.bh	Eco Region
ASCO0001	Ascoviridae	ASCO	NCLDV	0.7127634379462742	UBI
ASCO0002	Ascoviridae	ASCO	NCLDV	0.6255013553675298	UBI
ASCO0003	Ascoviridae	ASCO	NCLDV	0.6138447268099015	UBI
ASCO0004	Ascoviridae	ASCO	NCLDV	0.6138447268099015	UBI
ASCO0005	Ascoviridae	ASCO	NCLDV	0.5478305700231141	UBI
ASCO0006	Ascoviridae	ASCO	NCLDV	0.6138447268099015	UBI
ASCO0008	Ascoviridae	ASCO	NCLDV	0.6255013553675298	UBI
ASCO0009	Ascoviridae	ASCO	NCLDV	0.22630362749369196	UBI
ASCO0010	Ascoviridae	ASCO	NCLDV	0.6138447268099015	UBI
ASCO0011	Ascoviridae	ASCO	NCLDV	0.10954325999285247	UBI
ASCO0012	Ascoviridae	ASCO	NCLDV	0.31860127305538327	UBI
ASCO0013	Ascoviridae	ASCO	NCLDV	0.010741226903399142	EPI
ASCO0014	Ascoviridae	ASCO	NCLDV	0.6138447268099015	UBI
ASCO0015	Ascoviridae	ASCO	NCLDV	0.6255013553675298	UBI
ASCO0017	Ascoviridae	ASCO	NCLDV	0.0013313503964647298	EPI
ASCO0018	Ascoviridae	ASCO	NCLDV	0.06559760241791593	UBI
ASCO0019	Ascoviridae	ASCO	NCLDV	0.003482057462760695	EPI
ASCO0021	Ascoviridae	ASCO	NCLDV	0.6255013553675298	UBI
ASCO0022	Ascoviridae	ASCO	NCLDV	0.6138447268099015	UBI
ASCO0023	Ascoviridae	ASCO	NCLDV	0.6782861758989139	UBI
ASCO0025	Ascoviridae	ASCO	NCLDV	0.6138447268099015	UBI
ASCO0026	Ascoviridae	ASCO	NCLDV	0.6138447268099015	UBI
ASCO0027	Ascoviridae	ASCO	NCLDV	0.41552026655116503	UBI
ASCO0028	Ascoviridae	ASCO	NCLDV	0.5478305700231141	UBI
ASCO0029	Ascoviridae	ASCO	NCLDV	0.1352745010924056	UBI
ASCO0030	Ascoviridae	ASCO	NCLDV	0.6138447268099015	UBI
ASCO0031	Ascoviridae	ASCO	NCLDV	0.31368946548898913	UBI
ASCO0032	Ascoviridae	ASCO	NCLDV	0.36142215616745543	UBI
ASCO0033	Ascoviridae	ASCO	NCLDV	0.6138447268099015	UBI
ASCO0034	Ascoviridae	ASCO	NCLDV	0.16467705187243403	UBI
ASCO0035	Ascoviridae	ASCO	NCLDV	0.6138447268099015	UBI
ASCO0036	Ascoviridae	ASCO	NCLDV	0.03309143185297733	EPI
ASCO0037	Ascoviridae	ASCO	NCLDV	0.41552026655116503	UBI
ASCO0038	Ascoviridae	ASCO	NCLDV	0.36142215616745543	UBI
ASCO0039	Ascoviridae	ASCO	NCLDV	5.42750294802589e-6	MES
ASCO0040	Ascoviridae	ASCO	NCLDV	0.6255013553675298	UBI
ASCO0041	Ascoviridae	ASCO	NCLDV	0.6255013553675298	UBI
ASCO0042	Ascoviridae	ASCO	NCLDV	0.6255013553675298	UBI
ASCO0043	Ascoviridae	ASCO	NCLDV	0.4781285680004577	UBI
ASCO0044	Ascoviridae	ASCO	NCLDV	0.36142215616745543	UBI
ASCO0045	Ascoviridae	ASCO	NCLDV	0.6255013553675298	UBI
ASCO0046	Ascoviridae	ASCO	NCLDV	0.21866987843113347	UBI
ASCO0047	Ascoviridae	ASCO	NCLDV	0.6138447268099015	UBI
ASCO0048	Ascoviridae	ASCO	NCLDV	0.5478305700231141	UBI
ASCO0049	Ascoviridae	ASCO	NCLDV	0.5747858676475476	UBI
ASCO0050	Ascoviridae	ASCO	NCLDV	0.030673754700946774	EPI
ASCO0051	Ascoviridae	ASCO	NCLDV	0.6138447268099015	UBI
ASCO0052	Ascoviridae	ASCO	NCLDV	0.40419764222114984	UBI
ASCO0053	Ascoviridae	ASCO	NCLDV	0.6545347853445023	UBI
ASCO0055	Ascoviridae	ASCO	NCLDV	0.04184969923380936	Core MES
ASCO0058	Ascoviridae	ASCO	NCLDV	0.6138447268099015	UBI
ASCO0059	Ascoviridae	ASCO	NCLDV	0.6255013553675298	UBI
ASCO0060	Ascoviridae	ASCO	NCLDV	0.36142215616745543	UBI
ASCO0061	Ascoviridae	ASCO	NCLDV	0.6138447268099015	UBI
ASCO0062	Ascoviridae	ASCO	NCLDV	0.5478305700231141	UBI
ASCO0063	Ascoviridae	ASCO	NCLDV	0.6255013553675298	UBI
ASCO0067	Ascoviridae	ASCO	NCLDV	0.6255013553675298	UBI
ASCO0073	Ascoviridae	ASCO	NCLDV	0.41552026655116503	UBI
ASCO0075	Ascoviridae	ASCO	NCLDV	0.5478305700231141	UBI
ASFV0001	Asfarviridae	ASFV	NCLDV	0.6138447268099015	UBI
ASFV0002	Asfarviridae	ASFV	NCLDV	0.09162597751902798	UBI
ASFV0003	Asfarviridae	ASFV	NCLDV	0.41552026655116503	UBI
ASFV0005	Asfarviridae	ASFV	NCLDV	0.13379577696891748	UBI
ASFV0006	Asfarviridae	ASFV	NCLDV	0.6255013553675298	UBI
ASFV0008	Asfarviridae	ASFV	NCLDV	0.007446636390326549	EPI
ASFV0009	Asfarviridae	ASFV	NCLDV	0.14217108179081248	UBI
ASFV0010	Asfarviridae	ASFV	NCLDV	0.41552026655116503	UBI
ASFV0011	Asfarviridae	ASFV	NCLDV	0.22630362749369196	UBI
ASFV0012	Asfarviridae	ASFV	NCLDV	0.018628145839540183	Core MES
ASFV0013	Asfarviridae	ASFV	NCLDV	0.41552026655116503	UBI
ASFV0014	Asfarviridae	ASFV	NCLDV	0.13379577696891748	UBI
ASFV0015	Asfarviridae	ASFV	NCLDV	0.13379577696891748	UBI
ASFV0016	Asfarviridae	ASFV	NCLDV	0.13379577696891748	UBI
ASFV0017	Asfarviridae	ASFV	NCLDV	0.029596016199248475	Core MES
ASFV0018	Asfarviridae	ASFV	NCLDV	0.011196801573583309	EPI
ASFV0019	Asfarviridae	ASFV	NCLDV	0.13379577696891748	UBI
ASFV0020	Asfarviridae	ASFV	NCLDV	0.13379577696891748	UBI
ASFV0021	Asfarviridae	ASFV	NCLDV	0.22630362749369196	UBI
ASFV0022	Asfarviridae	ASFV	NCLDV	0.36142215616745543	UBI
ASFV0023	Asfarviridae	ASFV	NCLDV	0.6255013553675298	UBI
ASFV0024	Asfarviridae	ASFV	NCLDV	0.22637719802025313	UBI
ASFV0025	Asfarviridae	ASFV	NCLDV	0.6255013553675298	UBI
ASFV0026	Asfarviridae	ASFV	NCLDV	0.6255013553675298	UBI
ASFV0027	Asfarviridae	ASFV	NCLDV	0.41552026655116503	UBI
ASFV0028	Asfarviridae	ASFV	NCLDV	0.6255013553675298	UBI
ASFV0029	Asfarviridae	ASFV	NCLDV	0.5478305700231141	UBI
ASFV0030	Asfarviridae	ASFV	NCLDV	0.09088658142161425	UBI
ASFV0031	Asfarviridae	ASFV	NCLDV	0.008372260674805836	EPI
ASFV0032	Asfarviridae	ASFV	NCLDV	0.23843858758780864	UBI
ASFV0034	Asfarviridae	ASFV	NCLDV	0.6255013553675298	UBI
ASFV0040	Asfarviridae	ASFV	NCLDV	0.6138447268099015	UBI
ASFV0042	Asfarviridae	ASFV	NCLDV	0.688301781958726	UBI
ASFV0043	Asfarviridae	ASFV	NCLDV	0.6255013553675298	UBI
ASFV0045	Asfarviridae	ASFV	NCLDV	0.6255013553675298	UBI
ASFV0046	Asfarviridae	ASFV	NCLDV	0.6255013553675298	UBI
ASFV0048	Asfarviridae	ASFV	NCLDV	0.36142215616745543	UBI
ASFV0049	Asfarviridae	ASFV	NCLDV	0.008553014789140797	Core MES
ASFV0050	Asfarviridae	ASFV	NCLDV	0.22630362749369196	UBI
ASFV0051	Asfarviridae	ASFV	NCLDV	0.5478305700231141	UBI
ASFV0052	Asfarviridae	ASFV	NCLDV	0.5478305700231141	UBI
ASFV0053	Asfarviridae	ASFV	NCLDV	0.22630362749369196	UBI
ASFV0054	Asfarviridae	ASFV	NCLDV	0.41552026655116503	UBI
ASFV0057	Asfarviridae	ASFV	NCLDV	0.6255013553675298	UBI
ASFV0058	Asfarviridae	ASFV	NCLDV	0.38495785561499674	UBI
ASFV0059	Asfarviridae	ASFV	NCLDV	8.756118532861717e-5	EPI
ASFV0060	Asfarviridae	ASFV	NCLDV	0.6255013553675298	UBI
ASFV0061	Asfarviridae	ASFV	NCLDV	0.14217108179081248	UBI
ASFV0062	Asfarviridae	ASFV	NCLDV	0.6255013553675298	UBI
ASFV0063	Asfarviridae	ASFV	NCLDV	0.10677640919511519	UBI
ASFV0064	Asfarviridae	ASFV	NCLDV	0.6255013553675298	UBI
ASFV0065	Asfarviridae	ASFV	NCLDV	0.14217108179081248	UBI
ASFV0066	Asfarviridae	ASFV	NCLDV	0.0032912790349274817	EPI
ASFV0067	Asfarviridae	ASFV	NCLDV	0.6138447268099015	UBI
ASFV0068	Asfarviridae	ASFV	NCLDV	0.41552026655116503	UBI
ASFV0069	Asfarviridae	ASFV	NCLDV	0.6255013553675298	UBI
ASFV0070	Asfarviridae	ASFV	NCLDV	0.019639279929503723	EPI
ASFV0071	Asfarviridae	ASFV	NCLDV	0.5478305700231141	UBI
ASFV0072	Asfarviridae	ASFV	NCLDV	0.41552026655116503	UBI
ASFV0073	Asfarviridae	ASFV	NCLDV	0.5478305700231141	UBI
ASFV0074	Asfarviridae	ASFV	NCLDV	0.22630362749369196	UBI
ASFV0075	Asfarviridae	ASFV	NCLDV	0.6138447268099015	UBI
ASFV0076	Asfarviridae	ASFV	NCLDV	0.6255013553675298	UBI
ASFV0077	Asfarviridae	ASFV	NCLDV	0.22630362749369196	UBI
ASFV0078	Asfarviridae	ASFV	NCLDV	0.36142215616745543	UBI
ASFV0079	Asfarviridae	ASFV	NCLDV	0.18090705869131446	UBI
ASFV0080	Asfarviridae	ASFV	NCLDV	0.3507684904595111	UBI
ASFV0081	Asfarviridae	ASFV	NCLDV	0.029039780064090324	EPI
ASFV0082	Asfarviridae	ASFV	NCLDV	0.21770893085056986	UBI
ASFV0083	Asfarviridae	ASFV	NCLDV	0.4176948326470326	UBI
ASFV0085	Asfarviridae	ASFV	NCLDV	0.6138447268099015	UBI
ASFV0086	Asfarviridae	ASFV	NCLDV	0.41552026655116503	UBI
ASFV0087	Asfarviridae	ASFV	NCLDV	0.010741226903399142	EPI
ASFV0088	Asfarviridae	ASFV	NCLDV	0.5400296687567899	UBI
ASFV0090	Asfarviridae	ASFV	NCLDV	0.029596016199248475	Core MES
ASFV0097	Asfarviridae	ASFV	NCLDV	0.8149096309255439	UBI
ASFV0098	Asfarviridae	ASFV	NCLDV	0.5478305700231141	UBI
ASFV0101	Asfarviridae	ASFV	NCLDV	0.6255013553675298	UBI
ASFV0110	Asfarviridae	ASFV	NCLDV	0.5478305700231141	UBI
IRID0001	Iridoviridae	IRID	NCLDV	0.6255013553675298	UBI
IRID0002	Iridoviridae	IRID	NCLDV	0.6138447268099015	UBI
IRID0003	Iridoviridae	IRID	NCLDV	0.6255013553675298	UBI
IRID0004	Iridoviridae	IRID	NCLDV	0.6255013553675298	UBI
IRID0005	Iridoviridae	IRID	NCLDV	0.41552026655116503	UBI
IRID0006	Iridoviridae	IRID	NCLDV	0.6255013553675298	UBI
IRID0008	Iridoviridae	IRID	NCLDV	0.6255013553675298	UBI
IRID0009	Iridoviridae	IRID	NCLDV	0.6255013553675298	UBI
IRID0010	Iridoviridae	IRID	NCLDV	0.6255013553675298	UBI
IRID0011	Iridoviridae	IRID	NCLDV	0.18041759609411331	UBI
IRID0012	Iridoviridae	IRID	NCLDV	0.559520737137539	UBI
IRID0013	Iridoviridae	IRID	NCLDV	0.5478305700231141	UBI
IRID0014	Iridoviridae	IRID	NCLDV	0.5478305700231141	UBI
IRID0015	Iridoviridae	IRID	NCLDV	0.6255013553675298	UBI
IRID0016	Iridoviridae	IRID	NCLDV	0.6255013553675298	UBI
IRID0017	Iridoviridae	IRID	NCLDV	0.03382200575429248	EPI
IRID0018	Iridoviridae	IRID	NCLDV	0.6138447268099015	UBI
IRID0019	Iridoviridae	IRID	NCLDV	0.5809149536344691	UBI
IRID0020	Iridoviridae	IRID	NCLDV	0.6255013553675298	UBI
IRID0022	Iridoviridae	IRID	NCLDV	0.6138447268099015	UBI
IRID0023	Iridoviridae	IRID	NCLDV	0.6138447268099015	UBI
IRID0024	Iridoviridae	IRID	NCLDV	0.5478305700231141	UBI
IRID0026	Iridoviridae	IRID	NCLDV	0.20186711113280323	UBI
IRID0027	Iridoviridae	IRID	NCLDV	0.6255013553675298	UBI
IRID0028	Iridoviridae	IRID	NCLDV	0.41552026655116503	UBI
IRID0029	Iridoviridae	IRID	NCLDV	0.22630362749369196	UBI
IRID0030	Iridoviridae	IRID	NCLDV	0.36142215616745543	UBI
IRID0031	Iridoviridae	IRID	NCLDV	0.6138447268099015	UBI
IRID0032	Iridoviridae	IRID	NCLDV	0.09162597751902798	UBI
IRID0033	Iridoviridae	IRID	NCLDV	0.31860127305538327	UBI
IRID0034	Iridoviridae	IRID	NCLDV	0.6138447268099015	UBI
IRID0035	Iridoviridae	IRID	NCLDV	0.22630362749369196	UBI
IRID0036	Iridoviridae	IRID	NCLDV	0.41552026655116503	UBI
IRID0037	Iridoviridae	IRID	NCLDV	0.22630362749369196	UBI
IRID0038	Iridoviridae	IRID	NCLDV	0.5478305700231141	UBI
IRID0039	Iridoviridae	IRID	NCLDV	0.41552026655116503	UBI
IRID0040	Iridoviridae	IRID	NCLDV	0.5478305700231141	UBI
IRID0041	Iridoviridae	IRID	NCLDV	0.41552026655116503	UBI
IRID0042	Iridoviridae	IRID	NCLDV	0.6255013553675298	UBI
IRID0043	Iridoviridae	IRID	NCLDV	0.6255013553675298	UBI
IRID0044	Iridoviridae	IRID	NCLDV	0.6138447268099015	UBI
IRID0045	Iridoviridae	IRID	NCLDV	0.6255013553675298	UBI
IRID0046	Iridoviridae	IRID	NCLDV	0.6255013553675298	UBI
IRID0047	Iridoviridae	IRID	NCLDV	0.22630362749369196	UBI
IRID0048	Iridoviridae	IRID	NCLDV	0.10468300267229239	UBI
IRID0051	Iridoviridae	IRID	NCLDV	0.6255013553675298	UBI
IRID0052	Iridoviridae	IRID	NCLDV	0.6255013553675298	UBI
IRID0053	Iridoviridae	IRID	NCLDV	0.6255013553675298	UBI
IRID0054	Iridoviridae	IRID	NCLDV	0.41552026655116503	UBI
IRID0055	Iridoviridae	IRID	NCLDV	0.6138447268099015	UBI
IRID0056	Iridoviridae	IRID	NCLDV	0.5478305700231141	UBI
IRID0062	Iridoviridae	IRID	NCLDV	0.36142215616745543	UBI
IRID0063	Iridoviridae	IRID	NCLDV	0.6255013553675298	UBI
IRID0065	Iridoviridae	IRID	NCLDV	0.37751657940664807	UBI
IRID0066	Iridoviridae	IRID	NCLDV	0.6255013553675298	UBI
IRID0070	Iridoviridae	IRID	NCLDV	0.36142215616745543	UBI
IRID0071	Iridoviridae	IRID	NCLDV	0.22630362749369196	UBI
IRID0075	Iridoviridae	IRID	NCLDV	0.6255013553675298	UBI
IRID0076	Iridoviridae	IRID	NCLDV	0.6255013553675298	UBI
IRID0077	Iridoviridae	IRID	NCLDV	0.6255013553675298	UBI
IRID0079	Iridoviridae	IRID	NCLDV	0.6138447268099015	UBI
IRID0081	Iridoviridae	IRID	NCLDV	0.688301781958726	UBI
IRID0082	Iridoviridae	IRID	NCLDV	0.6138447268099015	UBI
IRID0083	Iridoviridae	IRID	NCLDV	0.03492651265301607	EPI
IRID0084	Iridoviridae	IRID	NCLDV	0.7127634379462742	UBI
IRID0085	Iridoviridae	IRID	NCLDV	0.6138447268099015	UBI
IRID0086	Iridoviridae	IRID	NCLDV	0.6255013553675298	UBI
IRID0087	Iridoviridae	IRID	NCLDV	0.5478305700231141	UBI
IRID0090	Iridoviridae	IRID	NCLDV	0.7280508778641765	UBI
IRID0091	Iridoviridae	IRID	NCLDV	0.7280508778641765	UBI
IRID0093	Iridoviridae	IRID	NCLDV	0.6255013553675298	UBI
IRID0099	Iridoviridae	IRID	NCLDV	0.6842500996871118	UBI
IRID0101	Iridoviridae	IRID	NCLDV	0.5478305700231141	UBI
IRID0102	Iridoviridae	IRID	NCLDV	0.41552026655116503	UBI
IRID0103	Iridoviridae	IRID	NCLDV	0.06197719068656147	UBI
IRID0104	Iridoviridae	IRID	NCLDV	0.6138447268099015	UBI
IRID0105	Iridoviridae	IRID	NCLDV	0.36142215616745543	UBI
IRID0106	Iridoviridae	IRID	NCLDV	0.20630289281929184	UBI
IRID0107	Iridoviridae	IRID	NCLDV	0.6138447268099015	UBI
IRID0108	Iridoviridae	IRID	NCLDV	0.41552026655116503	UBI
IRID0109	Iridoviridae	IRID	NCLDV	0.6255013553675298	UBI
IRID0110	Iridoviridae	IRID	NCLDV	0.6255013553675298	UBI
IRID0114	Iridoviridae	IRID	NCLDV	0.22630362749369196	UBI
IRID0117	Iridoviridae	IRID	NCLDV	0.4290812079625012	UBI
IRID0118	Iridoviridae	IRID	NCLDV	0.6255013553675298	UBI
IRID0119	Iridoviridae	IRID	NCLDV	0.6255013553675298	UBI
IRID0120	Iridoviridae	IRID	NCLDV	0.6255013553675298	UBI
IRID0121	Iridoviridae	IRID	NCLDV	0.32783603591218013	UBI
IRID0122	Iridoviridae	IRID	NCLDV	0.41552026655116503	UBI
IRID0123	Iridoviridae	IRID	NCLDV	0.5148252341557557	UBI
IRID0124	Iridoviridae	IRID	NCLDV	0.05807234371232661	UBI
IRID0125	Iridoviridae	IRID	NCLDV	0.6255013553675298	UBI
IRID0126	Iridoviridae	IRID	NCLDV	0.6138447268099015	UBI
IRID0127	Iridoviridae	IRID	NCLDV	0.6255013553675298	UBI
IRID0128	Iridoviridae	IRID	NCLDV	0.41552026655116503	UBI
IRID0129	Iridoviridae	IRID	NCLDV	0.59494879599202	UBI
IRID0130	Iridoviridae	IRID	NCLDV	0.6138447268099015	UBI
IRID0131	Iridoviridae	IRID	NCLDV	0.14217108179081248	UBI
IRID0132	Iridoviridae	IRID	NCLDV	0.41552026655116503	UBI
IRID0133	Iridoviridae	IRID	NCLDV	0.1545965812030697	UBI
IRID0134	Iridoviridae	IRID	NCLDV	0.14217108179081248	UBI
IRID0135	Iridoviridae	IRID	NCLDV	0.6255013553675298	UBI
IRID0136	Iridoviridae	IRID	NCLDV	0.36142215616745543	UBI
IRID0137	Iridoviridae	IRID	NCLDV	0.22630362749369196	UBI
IRID0138	Iridoviridae	IRID	NCLDV	0.6255013553675298	UBI
IRID0139	Iridoviridae	IRID	NCLDV	0.22630362749369196	UBI
IRID0140	Iridoviridae	IRID	NCLDV	0.6255013553675298	UBI
IRID0141	Iridoviridae	IRID	NCLDV	0.41552026655116503	UBI
IRID0142	Iridoviridae	IRID	NCLDV	0.6138447268099015	UBI
IRID0143	Iridoviridae	IRID	NCLDV	0.2607289978682528	UBI
IRID0144	Iridoviridae	IRID	NCLDV	0.6138447268099015	UBI
IRID0145	Iridoviridae	IRID	NCLDV	0.5478305700231141	UBI
IRID0146	Iridoviridae	IRID	NCLDV	0.22630362749369196	UBI
IRID0147	Iridoviridae	IRID	NCLDV	0.6255013553675298	UBI
IRID0148	Iridoviridae	IRID	NCLDV	0.5456051953227332	UBI
IRID0149	Iridoviridae	IRID	NCLDV	0.6138447268099015	UBI
IRID0150	Iridoviridae	IRID	NCLDV	0.6255013553675298	UBI
IRID0151	Iridoviridae	IRID	NCLDV	0.6255013553675298	UBI
IRID0152	Iridoviridae	IRID	NCLDV	0.14887481149146897	UBI
IRID0153	Iridoviridae	IRID	NCLDV	0.8486891898376713	UBI
IRID0154	Iridoviridae	IRID	NCLDV	0.6255013553675298	UBI
IRID0155	Iridoviridae	IRID	NCLDV	0.5478305700231141	UBI
IRID0156	Iridoviridae	IRID	NCLDV	0.6138447268099015	UBI
IRID0157	Iridoviridae	IRID	NCLDV	0.5478305700231141	UBI
IRID0159	Iridoviridae	IRID	NCLDV	1.4930337451002105e-4	Core MES
IRID0160	Iridoviridae	IRID	NCLDV	3.714839076491051e-5	Core MES
IRID0161	Iridoviridae	IRID	NCLDV	0.13379577696891748	UBI
IRID0162	Iridoviridae	IRID	NCLDV	0.6008379182334612	UBI
IRID0163	Iridoviridae	IRID	NCLDV	0.6255013553675298	UBI
IRID0164	Iridoviridae	IRID	NCLDV	0.6138447268099015	UBI
IRID0165	Iridoviridae	IRID	NCLDV	0.688301781958726	UBI
IRID0166	Iridoviridae	IRID	NCLDV	0.9594631052428917	UBI
IRID0167	Iridoviridae	IRID	NCLDV	0.6138447268099015	UBI
IRID0168	Iridoviridae	IRID	NCLDV	0.7658601056630394	UBI
IRID0169	Iridoviridae	IRID	NCLDV	0.6255013553675298	UBI
IRID0170	Iridoviridae	IRID	NCLDV	0.24377114587525664	UBI
IRID0171	Iridoviridae	IRID	NCLDV	0.3802187922234635	UBI
IRID0172	Iridoviridae	IRID	NCLDV	0.5478305700231141	UBI
IRID0173	Iridoviridae	IRID	NCLDV	0.5478305700231141	UBI
IRID0174	Iridoviridae	IRID	NCLDV	0.5655724243117296	UBI
IRID0175	Iridoviridae	IRID	NCLDV	0.019472907885813916	EPI
IRID0176	Iridoviridae	IRID	NCLDV	0.03585485146648546	EPI
IRID0177	Iridoviridae	IRID	NCLDV	7.699884890161171e-4	EPI
IRID0178	Iridoviridae	IRID	NCLDV	0.2529938534124785	UBI
IRID0179	Iridoviridae	IRID	NCLDV	0.6138447268099015	UBI
IRID0180	Iridoviridae	IRID	NCLDV	0.5478305700231141	UBI
IRID0181	Iridoviridae	IRID	NCLDV	0.7280508778641765	UBI
IRID0182	Iridoviridae	IRID	NCLDV	0.5478305700231141	UBI
IRID0183	Iridoviridae	IRID	NCLDV	0.2932363246511625	UBI
IRID0184	Iridoviridae	IRID	NCLDV	0.41552026655116503	UBI
IRID0185	Iridoviridae	IRID	NCLDV	0.8120981464630829	UBI
IRID0186	Iridoviridae	IRID	NCLDV	0.5222937281828319	UBI
IRID0187	Iridoviridae	IRID	NCLDV	0.6255013553675298	UBI
IRID0188	Iridoviridae	IRID	NCLDV	0.6255013553675298	UBI
IRID0189	Iridoviridae	IRID	NCLDV	0.5478305700231141	UBI
IRID0190	Iridoviridae	IRID	NCLDV	0.6138447268099015	UBI
IRID0191	Iridoviridae	IRID	NCLDV	0.5148252341557557	UBI
IRID0192	Iridoviridae	IRID	NCLDV	0.6255013553675298	UBI
IRID0193	Iridoviridae	IRID	NCLDV	0.6255013553675298	UBI
IRID0194	Iridoviridae	IRID	NCLDV	0.41552026655116503	UBI
IRID0195	Iridoviridae	IRID	NCLDV	0.5478305700231141	UBI
IRID0196	Iridoviridae	IRID	NCLDV	0.6255013553675298	UBI
IRID0197	Iridoviridae	IRID	NCLDV	0.5478305700231141	UBI
IRID0198	Iridoviridae	IRID	NCLDV	0.5478305700231141	UBI
IRID0199	Iridoviridae	IRID	NCLDV	0.6138447268099015	UBI
IRID0200	Iridoviridae	IRID	NCLDV	0.6138447268099015	UBI
IRID0201	Iridoviridae	IRID	NCLDV	0.6255013553675298	UBI
IRID0202	Iridoviridae	IRID	NCLDV	0.6255013553675298	UBI
IRID0203	Iridoviridae	IRID	NCLDV	0.6255013553675298	UBI
IRID0204	Iridoviridae	IRID	NCLDV	0.6138447268099015	UBI
IRID0205	Iridoviridae	IRID	NCLDV	0.6255013553675298	UBI
IRID0206	Iridoviridae	IRID	NCLDV	0.41552026655116503	UBI
IRID0207	Iridoviridae	IRID	NCLDV	0.6138447268099015	UBI
IRID0208	Iridoviridae	IRID	NCLDV	0.792415396427097	UBI
IRID0209	Iridoviridae	IRID	NCLDV	0.41552026655116503	UBI
IRID0211	Iridoviridae	IRID	NCLDV	0.14217108179081248	UBI
IRID0212	Iridoviridae	IRID	NCLDV	0.14833346718526738	UBI
IRID0213	Iridoviridae	IRID	NCLDV	0.06861680939609861	UBI
IRID0214	Iridoviridae	IRID	NCLDV	0.5478305700231141	UBI
IRID0215	Iridoviridae	IRID	NCLDV	0.5478305700231141	UBI
IRID0216	Iridoviridae	IRID	NCLDV	0.5478305700231141	UBI
IRID0217	Iridoviridae	IRID	NCLDV	0.5901708244395679	UBI
IRID0218	Iridoviridae	IRID	NCLDV	0.5478305700231141	UBI
IRID0219	Iridoviridae	IRID	NCLDV	0.5478305700231141	UBI
IRID0220	Iridoviridae	IRID	NCLDV	0.6255013553675298	UBI
IRID0221	Iridoviridae	IRID	NCLDV	0.6255013553675298	UBI
IRID0222	Iridoviridae	IRID	NCLDV	0.14217108179081248	UBI
IRID0223	Iridoviridae	IRID	NCLDV	0.41552026655116503	UBI
IRID0232	Iridoviridae	IRID	NCLDV	0.6255013553675298	UBI
IRID0240	Iridoviridae	IRID	NCLDV	0.9731071697435101	UBI
IRID0246	Iridoviridae	IRID	NCLDV	0.6255013553675298	UBI
MED0001	Medusavirus	MED	NCLDV	0.6255013553675298	UBI
MED0002	Medusavirus	MED	NCLDV	0.6255013553675298	UBI
MED0003	Medusavirus	MED	NCLDV	0.5747858676475476	UBI
MED0004	Medusavirus	MED	NCLDV	0.6255013553675298	UBI
MED0005	Medusavirus	MED	NCLDV	0.6255013553675298	UBI
MED0006	Medusavirus	MED	NCLDV	0.6138447268099015	UBI
MED0007	Medusavirus	MED	NCLDV	0.6138447268099015	UBI
MED0008	Medusavirus	MED	NCLDV	0.6255013553675298	UBI
MED0009	Medusavirus	MED	NCLDV	0.5478305700231141	UBI
MED0011	Medusavirus	MED	NCLDV	0.018301940555986343	Core MES
MED0012	Medusavirus	MED	NCLDV	0.41552026655116503	UBI
MED0013	Medusavirus	MED	NCLDV	0.06197719068656147	UBI
MED0014	Medusavirus	MED	NCLDV	0.41552026655116503	UBI
MED0015	Medusavirus	MED	NCLDV	0.6138447268099015	UBI
MED0016	Medusavirus	MED	NCLDV	0.36142215616745543	UBI
MED0017	Medusavirus	MED	NCLDV	0.6255013553675298	UBI
MED0018	Medusavirus	MED	NCLDV	0.6138447268099015	UBI
MED0021	Medusavirus	MED	NCLDV	0.6255013553675298	UBI
MED0022	Medusavirus	MED	NCLDV	0.36142215616745543	UBI
MED0023	Medusavirus	MED	NCLDV	0.7280508778641765	UBI
MED0024	Medusavirus	MED	NCLDV	0.6138447268099015	UBI
MED0025	Medusavirus	MED	NCLDV	0.36142215616745543	UBI
MED0026	Medusavirus	MED	NCLDV	0.5478305700231141	UBI
MED0027	Medusavirus	MED	NCLDV	0.002236728680464226	EPI
MED0028	Medusavirus	MED	NCLDV	0.6255013553675298	UBI
MED0031	Medusavirus	MED	NCLDV	0.6138447268099015	UBI
MED0036	Medusavirus	MED	NCLDV	0.13379577696891748	UBI
MED0037	Medusavirus	MED	NCLDV	0.6782861758989139	UBI
MED0038	Medusavirus	MED	NCLDV	0.9654386441066003	UBI
MED0040	Medusavirus	MED	NCLDV	0.2115534577083683	UBI
MED0042	Medusavirus	MED	NCLDV	0.6255013553675298	UBI
MED0043	Medusavirus	MED	NCLDV	0.6255013553675298	UBI
MED0044	Medusavirus	MED	NCLDV	0.6255013553675298	UBI
MED0045	Medusavirus	MED	NCLDV	0.36142215616745543	UBI
MED0046	Medusavirus	MED	NCLDV	0.6138447268099015	UBI
MED0047	Medusavirus	MED	NCLDV	0.5478305700231141	UBI
MED0048	Medusavirus	MED	NCLDV	0.5148252341557557	UBI
MED0049	Medusavirus	MED	NCLDV	0.6138447268099015	UBI
MED0050	Medusavirus	MED	NCLDV	0.6255013553675298	UBI
MED0051	Medusavirus	MED	NCLDV	0.6255013553675298	UBI
MED0052	Medusavirus	MED	NCLDV	0.5478305700231141	UBI
MED0054	Medusavirus	MED	NCLDV	0.5478305700231141	UBI
MED0055	Medusavirus	MED	NCLDV	0.6138447268099015	UBI
MED0056	Medusavirus	MED	NCLDV	0.41552026655116503	UBI
MED0057	Medusavirus	MED	NCLDV	0.36142215616745543	UBI
MED0058	Medusavirus	MED	NCLDV	0.41552026655116503	UBI
MED0059	Medusavirus	MED	NCLDV	0.6138447268099015	UBI
MED0060	Medusavirus	MED	NCLDV	0.6255013553675298	UBI
MED0061	Medusavirus	MED	NCLDV	0.6255013553675298	UBI
MED0062	Medusavirus	MED	NCLDV	0.6138447268099015	UBI
MED0063	Medusavirus	MED	NCLDV	0.6255013553675298	UBI
MED0064	Medusavirus	MED	NCLDV	0.6255013553675298	UBI
MED0065	Medusavirus	MED	NCLDV	0.6255013553675298	UBI
MED0066	Medusavirus	MED	NCLDV	0.5478305700231141	UBI
MED0067	Medusavirus	MED	NCLDV	0.6138447268099015	UBI
MED0068	Medusavirus	MED	NCLDV	0.6138447268099015	UBI
MED0069	Medusavirus	MED	NCLDV	0.5478305700231141	UBI
MED0070	Medusavirus	MED	NCLDV	0.6255013553675298	UBI
MED0071	Medusavirus	MED	NCLDV	0.41552026655116503	UBI
MED0072	Medusavirus	MED	NCLDV	0.6138447268099015	UBI
MED0073	Medusavirus	MED	NCLDV	0.6138447268099015	UBI
MED0074	Medusavirus	MED	NCLDV	0.6255013553675298	UBI
MED0076	Medusavirus	MED	NCLDV	3.0198464298746e-6	MES
MED0077	Medusavirus	MED	NCLDV	0.6255013553675298	UBI
MED0081	Medusavirus	MED	NCLDV	0.6255013553675298	UBI
MED0088	Medusavirus	MED	NCLDV	0.016747931024846403	MES
MED0096	Medusavirus	MED	NCLDV	0.6255013553675298	UBI
MED0099	Medusavirus	MED	NCLDV	0.41552026655116503	UBI
MED0104	Medusavirus	MED	NCLDV	0.6255013553675298	UBI
MED0107	Medusavirus	MED	NCLDV	0.6255013553675298	UBI
MED0112	Medusavirus	MED	NCLDV	0.41552026655116503	UBI
MED0113	Medusavirus	MED	NCLDV	0.6255013553675298	UBI
MED0114	Medusavirus	MED	NCLDV	0.7280508778641765	UBI
MED0119	Medusavirus	MED	NCLDV	0.6122873362026579	UBI
MEGA0001	Megaviridae	MEGA	NCLDV	0.05093273310619892	UBI
MEGA0002	Megaviridae	MEGA	NCLDV	0.41552026655116503	UBI
MEGA0003	Megaviridae	MEGA	NCLDV	0.6255013553675298	UBI
MEGA0004	Megaviridae	MEGA	NCLDV	0.6255013553675298	UBI
MEGA0005	Megaviridae	MEGA	NCLDV	0.41552026655116503	UBI
MEGA0006	Megaviridae	MEGA	NCLDV	0.6255013553675298	UBI
MEGA0009	Megaviridae	MEGA	NCLDV	0.36142215616745543	UBI
MEGA0010	Megaviridae	MEGA	NCLDV	0.9110203285953954	UBI
MEGA0011	Megaviridae	MEGA	NCLDV	0.5478305700231141	UBI
MEGA0012	Megaviridae	MEGA	NCLDV	0.14217108179081248	UBI
MEGA0013	Megaviridae	MEGA	NCLDV	0.5905889266460962	UBI
MEGA0014	Megaviridae	MEGA	NCLDV	0.06533269993008267	UBI
MEGA0015	Megaviridae	MEGA	NCLDV	0.5357086686334719	UBI
MEGA0016	Megaviridae	MEGA	NCLDV	0.6138447268099015	UBI
MEGA0018	Megaviridae	MEGA	NCLDV	0.41552026655116503	UBI
MEGA0019	Megaviridae	MEGA	NCLDV	0.6138447268099015	UBI
MEGA0020	Megaviridae	MEGA	NCLDV	0.22630362749369196	UBI
MEGA0021	Megaviridae	MEGA	NCLDV	0.36142215616745543	UBI
MEGA0023	Megaviridae	MEGA	NCLDV	0.41552026655116503	UBI
MEGA0024	Megaviridae	MEGA	NCLDV	0.36142215616745543	UBI
MEGA0025	Megaviridae	MEGA	NCLDV	0.22630362749369196	UBI
MEGA0026	Megaviridae	MEGA	NCLDV	0.6138447268099015	UBI
MEGA0027	Megaviridae	MEGA	NCLDV	0.7127634379462742	UBI
MEGA0028	Megaviridae	MEGA	NCLDV	0.376890611440441	UBI
MEGA0029	Megaviridae	MEGA	NCLDV	0.18238423696871423	UBI
MEGA0030	Megaviridae	MEGA	NCLDV	0.41552026655116503	UBI
MEGA0031	Megaviridae	MEGA	NCLDV	0.5478305700231141	UBI
MEGA0032	Megaviridae	MEGA	NCLDV	0.23186886929619102	UBI
MEGA0033	Megaviridae	MEGA	NCLDV	0.3687403058979815	UBI
MEGA0034	Megaviridae	MEGA	NCLDV	0.5148252341557557	UBI
MEGA0035	Megaviridae	MEGA	NCLDV	0.2235089580192172	UBI
MEGA0036	Megaviridae	MEGA	NCLDV	0.020386492606645795	EPI
MEGA0037	Megaviridae	MEGA	NCLDV	0.41552026655116503	UBI
MEGA0038	Megaviridae	MEGA	NCLDV	0.6255013553675298	UBI
MEGA0039	Megaviridae	MEGA	NCLDV	0.5478305700231141	UBI
MEGA0040	Megaviridae	MEGA	NCLDV	0.16748954919247475	UBI
MEGA0041	Megaviridae	MEGA	NCLDV	0.07106594531961762	UBI
MEGA0042	Megaviridae	MEGA	NCLDV	0.6255013553675298	UBI
MEGA0044	Megaviridae	MEGA	NCLDV	0.12032910903629788	UBI
MEGA0046	Megaviridae	MEGA	NCLDV	0.6138447268099015	UBI
MEGA0047	Megaviridae	MEGA	NCLDV	0.6255013553675298	UBI
MEGA0048	Megaviridae	MEGA	NCLDV	0.22630362749369196	UBI
MEGA0049	Megaviridae	MEGA	NCLDV	0.17400583804616507	UBI
MEGA0050	Megaviridae	MEGA	NCLDV	0.16878316368117266	UBI
MEGA0051	Megaviridae	MEGA	NCLDV	0.41552026655116503	UBI
MEGA0052	Megaviridae	MEGA	NCLDV	0.07899535118556794	UBI
MEGA0053	Megaviridae	MEGA	NCLDV	0.41552026655116503	UBI
MEGA0054	Megaviridae	MEGA	NCLDV	0.00630699407116929	EPI
MEGA0055	Megaviridae	MEGA	NCLDV	0.6255013553675298	UBI
MEGA0056	Megaviridae	MEGA	NCLDV	0.6842500996871118	UBI
MEGA0057	Megaviridae	MEGA	NCLDV	0.5478305700231141	UBI
MEGA0058	Megaviridae	MEGA	NCLDV	0.5148252341557557	UBI
MEGA0059	Megaviridae	MEGA	NCLDV	0.37751657940664807	UBI
MEGA0060	Megaviridae	MEGA	NCLDV	0.6138447268099015	UBI
MEGA0061	Megaviridae	MEGA	NCLDV	0.22630362749369196	UBI
MEGA0062	Megaviridae	MEGA	NCLDV	0.6138447268099015	UBI
MEGA0063	Megaviridae	MEGA	NCLDV	0.41552026655116503	UBI
MEGA0066	Megaviridae	MEGA	NCLDV	0.688301781958726	UBI
MEGA0067	Megaviridae	MEGA	NCLDV	0.10468300267229239	UBI
MEGA0068	Megaviridae	MEGA	NCLDV	0.6138447268099015	UBI
MEGA0070	Megaviridae	MEGA	NCLDV	0.36142215616745543	UBI
MEGA0071	Megaviridae	MEGA	NCLDV	0.36142215616745543	UBI
MEGA0072	Megaviridae	MEGA	NCLDV	0.0013959066396000716	EPI
MEGA0073	Megaviridae	MEGA	NCLDV	0.6255013553675298	UBI
MEGA0074	Megaviridae	MEGA	NCLDV	0.6138447268099015	UBI
MEGA0075	Megaviridae	MEGA	NCLDV	0.5478305700231141	UBI
MEGA0076	Megaviridae	MEGA	NCLDV	0.6255013553675298	UBI
MEGA0077	Megaviridae	MEGA	NCLDV	0.5478305700231141	UBI
MEGA0078	Megaviridae	MEGA	NCLDV	0.5478305700231141	UBI
MEGA0079	Megaviridae	MEGA	NCLDV	0.36142215616745543	UBI
MEGA0080	Megaviridae	MEGA	NCLDV	0.6138447268099015	UBI
MEGA0081	Megaviridae	MEGA	NCLDV	0.6255013553675298	UBI
MEGA0082	Megaviridae	MEGA	NCLDV	0.30761497235855734	UBI
MEGA0083	Megaviridae	MEGA	NCLDV	0.13379577696891748	UBI
MEGA0084	Megaviridae	MEGA	NCLDV	0.688301781958726	UBI
MEGA0085	Megaviridae	MEGA	NCLDV	0.5478305700231141	UBI
MEGA0086	Megaviridae	MEGA	NCLDV	0.36142215616745543	UBI
MEGA0087	Megaviridae	MEGA	NCLDV	0.6255013553675298	UBI
MEGA0088	Megaviridae	MEGA	NCLDV	0.36142215616745543	UBI
MEGA0089	Megaviridae	MEGA	NCLDV	0.6255013553675298	UBI
MEGA0090	Megaviridae	MEGA	NCLDV	0.36142215616745543	UBI
MEGA0091	Megaviridae	MEGA	NCLDV	0.5901708244395679	UBI
MEGA0092	Megaviridae	MEGA	NCLDV	0.13379577696891748	UBI
MEGA0093	Megaviridae	MEGA	NCLDV	0.05112782018434006	UBI
MEGA0094	Megaviridae	MEGA	NCLDV	0.6138447268099015	UBI
MEGA0095	Megaviridae	MEGA	NCLDV	0.41552026655116503	UBI
MEGA0096	Megaviridae	MEGA	NCLDV	0.5478305700231141	UBI
MEGA0097	Megaviridae	MEGA	NCLDV	0.6255013553675298	UBI
MEGA0098	Megaviridae	MEGA	NCLDV	0.6255013553675298	UBI
MEGA0099	Megaviridae	MEGA	NCLDV	0.6255013553675298	UBI
MEGA0101	Megaviridae	MEGA	NCLDV	0.6255013553675298	UBI
MEGA0102	Megaviridae	MEGA	NCLDV	0.6138447268099015	UBI
MEGA0103	Megaviridae	MEGA	NCLDV	0.41552026655116503	UBI
MEGA0104	Megaviridae	MEGA	NCLDV	0.6255013553675298	UBI
MEGA0106	Megaviridae	MEGA	NCLDV	0.5478305700231141	UBI
MEGA0107	Megaviridae	MEGA	NCLDV	0.6138447268099015	UBI
MEGA0110	Megaviridae	MEGA	NCLDV	0.10468300267229239	UBI
MEGA0111	Megaviridae	MEGA	NCLDV	0.14909074851129356	UBI
MEGA0112	Megaviridae	MEGA	NCLDV	0.6255013553675298	UBI
MEGA0113	Megaviridae	MEGA	NCLDV	0.5478305700231141	UBI
MEGA0115	Megaviridae	MEGA	NCLDV	0.6255013553675298	UBI
MEGA0116	Megaviridae	MEGA	NCLDV	0.6782861758989139	UBI
MEGA0117	Megaviridae	MEGA	NCLDV	0.6138447268099015	UBI
MEGA0118	Megaviridae	MEGA	NCLDV	0.6255013553675298	UBI
MEGA0119	Megaviridae	MEGA	NCLDV	0.5478305700231141	UBI
MEGA0120	Megaviridae	MEGA	NCLDV	0.5478305700231141	UBI
MEGA0121	Megaviridae	MEGA	NCLDV	0.7658601056630394	UBI
MEGA0122	Megaviridae	MEGA	NCLDV	0.16930371727881238	UBI
MEGA0123	Megaviridae	MEGA	NCLDV	0.03445464694845203	EPI
MEGA0125	Megaviridae	MEGA	NCLDV	0.6255013553675298	UBI
MEGA0126	Megaviridae	MEGA	NCLDV	0.01069117563893533	EPI
MEGA0127	Megaviridae	MEGA	NCLDV	0.004770363645100915	EPI
MEGA0128	Megaviridae	MEGA	NCLDV	0.010741226903399142	EPI
MEGA0129	Megaviridae	MEGA	NCLDV	0.36142215616745543	UBI
MEGA0130	Megaviridae	MEGA	NCLDV	0.6255013553675298	UBI
MEGA0131	Megaviridae	MEGA	NCLDV	0.6138447268099015	UBI
MEGA0132	Megaviridae	MEGA	NCLDV	0.6138447268099015	UBI
MEGA0133	Megaviridae	MEGA	NCLDV	0.14217108179081248	UBI
MEGA0134	Megaviridae	MEGA	NCLDV	0.6255013553675298	UBI
MEGA0135	Megaviridae	MEGA	NCLDV	0.6138447268099015	UBI
MEGA0136	Megaviridae	MEGA	NCLDV	0.6138447268099015	UBI
MEGA0137	Megaviridae	MEGA	NCLDV	0.41552026655116503	UBI
MEGA0138	Megaviridae	MEGA	NCLDV	0.36142215616745543	UBI
MEGA0139	Megaviridae	MEGA	NCLDV	0.6782861758989139	UBI
MEGA0140	Megaviridae	MEGA	NCLDV	0.6255013553675298	UBI
MEGA0141	Megaviridae	MEGA	NCLDV	0.6255013553675298	UBI
MEGA0142	Megaviridae	MEGA	NCLDV	0.6842500996871118	UBI
MEGA0144	Megaviridae	MEGA	NCLDV	0.6255013553675298	UBI
MEGA0145	Megaviridae	MEGA	NCLDV	0.5901708244395679	UBI
MEGA0146	Megaviridae	MEGA	NCLDV	0.006122736579125181	EPI
MEGA0147	Megaviridae	MEGA	NCLDV	0.41552026655116503	UBI
MEGA0148	Megaviridae	MEGA	NCLDV	0.6138447268099015	UBI
MEGA0149	Megaviridae	MEGA	NCLDV	0.6782861758989139	UBI
MEGA0150	Megaviridae	MEGA	NCLDV	0.4781285680004577	UBI
MEGA0151	Megaviridae	MEGA	NCLDV	0.41552026655116503	UBI
MEGA0152	Megaviridae	MEGA	NCLDV	0.3475736305171037	UBI
MEGA0153	Megaviridae	MEGA	NCLDV	0.22630362749369196	UBI
MEGA0154	Megaviridae	MEGA	NCLDV	0.14217108179081248	UBI
MEGA0156	Megaviridae	MEGA	NCLDV	0.5478305700231141	UBI
MEGA0157	Megaviridae	MEGA	NCLDV	0.7016400530563345	UBI
MEGA0158	Megaviridae	MEGA	NCLDV	0.41552026655116503	UBI
MEGA0159	Megaviridae	MEGA	NCLDV	0.6138447268099015	UBI
MEGA0160	Megaviridae	MEGA	NCLDV	0.5478305700231141	UBI
MEGA0161	Megaviridae	MEGA	NCLDV	0.6255013553675298	UBI
MEGA0162	Megaviridae	MEGA	NCLDV	0.10468300267229239	UBI
MEGA0164	Megaviridae	MEGA	NCLDV	0.5478305700231141	UBI
MEGA0165	Megaviridae	MEGA	NCLDV	0.41552026655116503	UBI
MEGA0166	Megaviridae	MEGA	NCLDV	0.6255013553675298	UBI
MEGA0167	Megaviridae	MEGA	NCLDV	0.22630362749369196	UBI
MEGA0168	Megaviridae	MEGA	NCLDV	0.5478305700231141	UBI
MEGA0169	Megaviridae	MEGA	NCLDV	0.6138447268099015	UBI
MEGA0170	Megaviridae	MEGA	NCLDV	0.16034729705734885	UBI
MEGA0171	Megaviridae	MEGA	NCLDV	0.6255013553675298	UBI
MEGA0172	Megaviridae	MEGA	NCLDV	0.01958430070864391	EPI
MEGA0173	Megaviridae	MEGA	NCLDV	0.41552026655116503	UBI
MEGA0174	Megaviridae	MEGA	NCLDV	0.22630362749369196	UBI
MEGA0175	Megaviridae	MEGA	NCLDV	0.41552026655116503	UBI
MEGA0176	Megaviridae	MEGA	NCLDV	0.5478305700231141	UBI
MEGA0177	Megaviridae	MEGA	NCLDV	0.5478305700231141	UBI
MEGA0179	Megaviridae	MEGA	NCLDV	0.22630362749369196	UBI
MEGA0180	Megaviridae	MEGA	NCLDV	0.6255013553675298	UBI
MEGA0181	Megaviridae	MEGA	NCLDV	0.22630362749369196	UBI
MEGA0182	Megaviridae	MEGA	NCLDV	0.10468300267229239	UBI
MEGA0183	Megaviridae	MEGA	NCLDV	0.5478305700231141	UBI
MEGA0184	Megaviridae	MEGA	NCLDV	0.6255013553675298	UBI
MEGA0185	Megaviridae	MEGA	NCLDV	0.002867905692411323	EPI
MEGA0186	Megaviridae	MEGA	NCLDV	0.4290812079625012	UBI
MEGA0187	Megaviridae	MEGA	NCLDV	0.06197719068656147	UBI
MEGA0188	Megaviridae	MEGA	NCLDV	0.14217108179081248	UBI
MEGA0189	Megaviridae	MEGA	NCLDV	0.6138447268099015	UBI
MEGA0190	Megaviridae	MEGA	NCLDV	0.6255013553675298	UBI
MEGA0191	Megaviridae	MEGA	NCLDV	0.10468300267229239	UBI
MEGA0192	Megaviridae	MEGA	NCLDV	0.6255013553675298	UBI
MEGA0194	Megaviridae	MEGA	NCLDV	0.36142215616745543	UBI
MEGA0197	Megaviridae	MEGA	NCLDV	0.0055775643526015505	EPI
MEGA0198	Megaviridae	MEGA	NCLDV	0.10468300267229239	UBI
MEGA0199	Megaviridae	MEGA	NCLDV	0.41552026655116503	UBI
MEGA0200	Megaviridae	MEGA	NCLDV	0.22630362749369196	UBI
MEGA0201	Megaviridae	MEGA	NCLDV	0.6138447268099015	UBI
MEGA0202	Megaviridae	MEGA	NCLDV	0.2124699419358874	UBI
MEGA0203	Megaviridae	MEGA	NCLDV	0.41552026655116503	UBI
MEGA0204	Megaviridae	MEGA	NCLDV	0.0029119434829530553	EPI
MEGA0205	Megaviridae	MEGA	NCLDV	0.41552026655116503	UBI
MEGA0206	Megaviridae	MEGA	NCLDV	0.5478305700231141	UBI
MEGA0207	Megaviridae	MEGA	NCLDV	0.5478305700231141	UBI
MEGA0208	Megaviridae	MEGA	NCLDV	0.5478305700231141	UBI
MEGA0209	Megaviridae	MEGA	NCLDV	0.6255013553675298	UBI
MEGA0210	Megaviridae	MEGA	NCLDV	0.6138447268099015	UBI
MEGA0211	Megaviridae	MEGA	NCLDV	0.27962499398656343	UBI
MEGA0212	Megaviridae	MEGA	NCLDV	0.41552026655116503	UBI
MEGA0213	Megaviridae	MEGA	NCLDV	0.41552026655116503	UBI
MEGA0214	Megaviridae	MEGA	NCLDV	0.41552026655116503	UBI
MEGA0217	Megaviridae	MEGA	NCLDV	0.13527123762445573	UBI
MEGA0219	Megaviridae	MEGA	NCLDV	0.6255013553675298	UBI
MEGA0220	Megaviridae	MEGA	NCLDV	0.00318164188231255	EPI
MEGA0221	Megaviridae	MEGA	NCLDV	0.6138447268099015	UBI
MEGA0222	Megaviridae	MEGA	NCLDV	0.14217108179081248	UBI
MEGA0223	Megaviridae	MEGA	NCLDV	0.14217108179081248	UBI
MEGA0224	Megaviridae	MEGA	NCLDV	0.14458444364143644	UBI
MEGA0225	Megaviridae	MEGA	NCLDV	0.02044595681998505	EPI
MEGA0226	Megaviridae	MEGA	NCLDV	0.41552026655116503	UBI
MEGA0227	Megaviridae	MEGA	NCLDV	0.7280508778641765	UBI
MEGA0228	Megaviridae	MEGA	NCLDV	0.06197719068656147	UBI
MEGA0229	Megaviridae	MEGA	NCLDV	0.5478305700231141	UBI
MEGA0230	Megaviridae	MEGA	NCLDV	1.9959634451107065e-4	EPI
MEGA0231	Megaviridae	MEGA	NCLDV	0.5478305700231141	UBI
MEGA0232	Megaviridae	MEGA	NCLDV	0.22630362749369196	UBI
MEGA0233	Megaviridae	MEGA	NCLDV	0.22630362749369196	UBI
MEGA0234	Megaviridae	MEGA	NCLDV	0.6255013553675298	UBI
MEGA0235	Megaviridae	MEGA	NCLDV	0.6255013553675298	UBI
MEGA0236	Megaviridae	MEGA	NCLDV	0.3896940112863151	UBI
MEGA0237	Megaviridae	MEGA	NCLDV	0.5478305700231141	UBI
MEGA0238	Megaviridae	MEGA	NCLDV	0.41552026655116503	UBI
MEGA0239	Megaviridae	MEGA	NCLDV	0.3475736305171037	UBI
MEGA0240	Megaviridae	MEGA	NCLDV	0.5478305700231141	UBI
MEGA0241	Megaviridae	MEGA	NCLDV	0.41552026655116503	UBI
MEGA0242	Megaviridae	MEGA	NCLDV	0.5478305700231141	UBI
MEGA0243	Megaviridae	MEGA	NCLDV	0.41552026655116503	UBI
MEGA0244	Megaviridae	MEGA	NCLDV	0.6138447268099015	UBI
MEGA0245	Megaviridae	MEGA	NCLDV	0.41552026655116503	UBI
MEGA0246	Megaviridae	MEGA	NCLDV	0.13379577696891748	UBI
MEGA0247	Megaviridae	MEGA	NCLDV	0.6255013553675298	UBI
MEGA0248	Megaviridae	MEGA	NCLDV	0.6138447268099015	UBI
MEGA0249	Megaviridae	MEGA	NCLDV	0.41552026655116503	UBI
MEGA0251	Megaviridae	MEGA	NCLDV	0.5478305700231141	UBI
MEGA0252	Megaviridae	MEGA	NCLDV	0.15173507856125104	UBI
MEGA0253	Megaviridae	MEGA	NCLDV	0.3507684904595111	UBI
MEGA0254	Megaviridae	MEGA	NCLDV	0.41552026655116503	UBI
MEGA0255	Megaviridae	MEGA	NCLDV	0.0011103557109483258	EPI
MEGA0256	Megaviridae	MEGA	NCLDV	0.6255013553675298	UBI
MEGA0257	Megaviridae	MEGA	NCLDV	0.10468300267229239	UBI
MEGA0258	Megaviridae	MEGA	NCLDV	0.41552026655116503	UBI
MEGA0259	Megaviridae	MEGA	NCLDV	0.36142215616745543	UBI
MEGA0260	Megaviridae	MEGA	NCLDV	0.36142215616745543	UBI
MEGA0261	Megaviridae	MEGA	NCLDV	0.03445464694845203	EPI
MEGA0262	Megaviridae	MEGA	NCLDV	0.36142215616745543	UBI
MEGA0263	Megaviridae	MEGA	NCLDV	0.6255013553675298	UBI
MEGA0264	Megaviridae	MEGA	NCLDV	0.36142215616745543	UBI
MEGA0265	Megaviridae	MEGA	NCLDV	0.19377820759946376	UBI
MEGA0266	Megaviridae	MEGA	NCLDV	0.6138447268099015	UBI
MEGA0267	Megaviridae	MEGA	NCLDV	0.22630362749369196	UBI
MEGA0268	Megaviridae	MEGA	NCLDV	0.032750960353832854	EPI
MEGA0269	Megaviridae	MEGA	NCLDV	0.10468300267229239	UBI
MEGA0270	Megaviridae	MEGA	NCLDV	0.22630362749369196	UBI
MEGA0271	Megaviridae	MEGA	NCLDV	0.5478305700231141	UBI
MEGA0272	Megaviridae	MEGA	NCLDV	0.1028060247490173	UBI
MEGA0273	Megaviridae	MEGA	NCLDV	0.05439144329642181	UBI
MEGA0274	Megaviridae	MEGA	NCLDV	0.6255013553675298	UBI
MEGA0275	Megaviridae	MEGA	NCLDV	0.21866987843113347	UBI
MEGA0276	Megaviridae	MEGA	NCLDV	0.22630362749369196	UBI
MEGA0277	Megaviridae	MEGA	NCLDV	0.6138447268099015	UBI
MEGA0279	Megaviridae	MEGA	NCLDV	0.22630362749369196	UBI
MEGA0280	Megaviridae	MEGA	NCLDV	0.6138447268099015	UBI
MEGA0281	Megaviridae	MEGA	NCLDV	0.08251120666676179	UBI
MEGA0282	Megaviridae	MEGA	NCLDV	0.14217108179081248	UBI
MEGA0283	Megaviridae	MEGA	NCLDV	0.6255013553675298	UBI
MEGA0284	Megaviridae	MEGA	NCLDV	0.010844351530914051	EPI
MEGA0285	Megaviridae	MEGA	NCLDV	0.41552026655116503	UBI
MEGA0286	Megaviridae	MEGA	NCLDV	0.6138447268099015	UBI
MEGA0288	Megaviridae	MEGA	NCLDV	0.6138447268099015	UBI
MEGA0289	Megaviridae	MEGA	NCLDV	0.16878316368117266	UBI
MEGA0290	Megaviridae	MEGA	NCLDV	0.5927051374172833	UBI
MEGA0291	Megaviridae	MEGA	NCLDV	0.6255013553675298	UBI
MEGA0292	Megaviridae	MEGA	NCLDV	0.6255013553675298	UBI
MEGA0293	Megaviridae	MEGA	NCLDV	0.0055775643526015505	EPI
MEGA0294	Megaviridae	MEGA	NCLDV	0.6255013553675298	UBI
MEGA0295	Megaviridae	MEGA	NCLDV	0.6255013553675298	UBI
MEGA0296	Megaviridae	MEGA	NCLDV	0.5478305700231141	UBI
MEGA0297	Megaviridae	MEGA	NCLDV	0.14217108179081248	UBI
MEGA0298	Megaviridae	MEGA	NCLDV	0.5655724243117296	UBI
MEGA0299	Megaviridae	MEGA	NCLDV	0.6138447268099015	UBI
MEGA0301	Megaviridae	MEGA	NCLDV	0.6138447268099015	UBI
MEGA0302	Megaviridae	MEGA	NCLDV	0.5327391852748882	UBI
MEGA0304	Megaviridae	MEGA	NCLDV	0.6255013553675298	UBI
MEGA0305	Megaviridae	MEGA	NCLDV	0.6255013553675298	UBI
MEGA0306	Megaviridae	MEGA	NCLDV	0.6138447268099015	UBI
MEGA0307	Megaviridae	MEGA	NCLDV	0.6255013553675298	UBI
MEGA0308	Megaviridae	MEGA	NCLDV	0.10468300267229239	UBI
MEGA0311	Megaviridae	MEGA	NCLDV	0.15570709553923961	UBI
MEGA0312	Megaviridae	MEGA	NCLDV	0.6138447268099015	UBI
MEGA0314	Megaviridae	MEGA	NCLDV	0.5478305700231141	UBI
MEGA0315	Megaviridae	MEGA	NCLDV	0.6138447268099015	UBI
MEGA0316	Megaviridae	MEGA	NCLDV	0.6692236040653274	UBI
MEGA0317	Megaviridae	MEGA	NCLDV	0.6255013553675298	UBI
MEGA0318	Megaviridae	MEGA	NCLDV	0.5478305700231141	UBI
MEGA0319	Megaviridae	MEGA	NCLDV	0.41552026655116503	UBI
MEGA0320	Megaviridae	MEGA	NCLDV	0.5478305700231141	UBI
MEGA0321	Megaviridae	MEGA	NCLDV	0.36142215616745543	UBI
MEGA0322	Megaviridae	MEGA	NCLDV	0.6138447268099015	UBI
MEGA0323	Megaviridae	MEGA	NCLDV	0.6138447268099015	UBI
MEGA0324	Megaviridae	MEGA	NCLDV	0.6138447268099015	UBI
MEGA0325	Megaviridae	MEGA	NCLDV	0.41552026655116503	UBI
MEGA0326	Megaviridae	MEGA	NCLDV	0.41552026655116503	UBI
MEGA0327	Megaviridae	MEGA	NCLDV	0.6255013553675298	UBI
MEGA0328	Megaviridae	MEGA	NCLDV	0.6138447268099015	UBI
MEGA0329	Megaviridae	MEGA	NCLDV	0.22630362749369196	UBI
MEGA0330	Megaviridae	MEGA	NCLDV	0.6255013553675298	UBI
MEGA0331	Megaviridae	MEGA	NCLDV	0.6138447268099015	UBI
MEGA0332	Megaviridae	MEGA	NCLDV	0.36142215616745543	UBI
MEGA0333	Megaviridae	MEGA	NCLDV	0.6138447268099015	UBI
MEGA0334	Megaviridae	MEGA	NCLDV	0.6255013553675298	UBI
MEGA0335	Megaviridae	MEGA	NCLDV	0.5316047163228075	UBI
MEGA0336	Megaviridae	MEGA	NCLDV	0.41552026655116503	UBI
MEGA0337	Megaviridae	MEGA	NCLDV	0.22630362749369196	UBI
MEGA0338	Megaviridae	MEGA	NCLDV	0.6782861758989139	UBI
MEGA0339	Megaviridae	MEGA	NCLDV	0.41552026655116503	UBI
MEGA0340	Megaviridae	MEGA	NCLDV	0.6255013553675298	UBI
MEGA0342	Megaviridae	MEGA	NCLDV	0.688301781958726	UBI
MEGA0343	Megaviridae	MEGA	NCLDV	0.7127634379462742	UBI
MEGA0344	Megaviridae	MEGA	NCLDV	0.5751289920325763	UBI
MEGA0345	Megaviridae	MEGA	NCLDV	0.36142215616745543	UBI
MEGA0346	Megaviridae	MEGA	NCLDV	0.6255013553675298	UBI
MEGA0347	Megaviridae	MEGA	NCLDV	0.6138447268099015	UBI
MEGA0348	Megaviridae	MEGA	NCLDV	0.10468300267229239	UBI
MEGA0349	Megaviridae	MEGA	NCLDV	0.987286328439611	UBI
MEGA0350	Megaviridae	MEGA	NCLDV	0.5640666860199121	UBI
MEGA0352	Megaviridae	MEGA	NCLDV	0.15888898675442653	UBI
MEGA0353	Megaviridae	MEGA	NCLDV	0.41552026655116503	UBI
MEGA0354	Megaviridae	MEGA	NCLDV	0.6255013553675298	UBI
MEGA0355	Megaviridae	MEGA	NCLDV	0.23186886929619102	UBI
MEGA0356	Megaviridae	MEGA	NCLDV	0.14949412844027724	UBI
MEGA0357	Megaviridae	MEGA	NCLDV	0.5478305700231141	UBI
MEGA0358	Megaviridae	MEGA	NCLDV	0.39788933336876287	UBI
MEGA0359	Megaviridae	MEGA	NCLDV	0.6138447268099015	UBI
MEGA0360	Megaviridae	MEGA	NCLDV	0.6255013553675298	UBI
MEGA0361	Megaviridae	MEGA	NCLDV	0.41552026655116503	UBI
MEGA0362	Megaviridae	MEGA	NCLDV	0.41552026655116503	UBI
MEGA0363	Megaviridae	MEGA	NCLDV	0.6255013553675298	UBI
MEGA0364	Megaviridae	MEGA	NCLDV	0.41552026655116503	UBI
MEGA0365	Megaviridae	MEGA	NCLDV	0.5767746017432862	UBI
MEGA0366	Megaviridae	MEGA	NCLDV	0.13379577696891748	UBI
MEGA0367	Megaviridae	MEGA	NCLDV	0.6255013553675298	UBI
MEGA0368	Megaviridae	MEGA	NCLDV	0.41552026655116503	UBI
MEGA0369	Megaviridae	MEGA	NCLDV	0.41552026655116503	UBI
MEGA0370	Megaviridae	MEGA	NCLDV	0.41552026655116503	UBI
MEGA0371	Megaviridae	MEGA	NCLDV	0.0055775643526015505	EPI
MEGA0372	Megaviridae	MEGA	NCLDV	0.844372219977781	UBI
MEGA0373	Megaviridae	MEGA	NCLDV	0.1662266475612329	UBI
MEGA0375	Megaviridae	MEGA	NCLDV	0.6138447268099015	UBI
MEGA0376	Megaviridae	MEGA	NCLDV	0.5478305700231141	UBI
MEGA0377	Megaviridae	MEGA	NCLDV	0.41552026655116503	UBI
MEGA0378	Megaviridae	MEGA	NCLDV	0.14217108179081248	UBI
MEGA0379	Megaviridae	MEGA	NCLDV	2.315020623219851e-5	EPI
MEGA0380	Megaviridae	MEGA	NCLDV	0.03445464694845203	EPI
MEGA0382	Megaviridae	MEGA	NCLDV	0.41552026655116503	UBI
MEGA0383	Megaviridae	MEGA	NCLDV	0.7127634379462742	UBI
MEGA0384	Megaviridae	MEGA	NCLDV	0.6255013553675298	UBI
MEGA0385	Megaviridae	MEGA	NCLDV	0.6138447268099015	UBI
MEGA0386	Megaviridae	MEGA	NCLDV	0.6138447268099015	UBI
MEGA0387	Megaviridae	MEGA	NCLDV	0.250658327356998	UBI
MEGA0388	Megaviridae	MEGA	NCLDV	0.36142215616745543	UBI
MEGA0389	Megaviridae	MEGA	NCLDV	0.41552026655116503	UBI
MEGA0390	Megaviridae	MEGA	NCLDV	0.36142215616745543	UBI
MEGA0391	Megaviridae	MEGA	NCLDV	0.11301917104399821	UBI
MEGA0392	Megaviridae	MEGA	NCLDV	0.6495124037731096	UBI
MEGA0393	Megaviridae	MEGA	NCLDV	0.13658765158912062	UBI
MEGA0394	Megaviridae	MEGA	NCLDV	0.6138447268099015	UBI
MEGA0395	Megaviridae	MEGA	NCLDV	0.6255013553675298	UBI
MEGA0396	Megaviridae	MEGA	NCLDV	0.3507684904595111	UBI
MEGA0397	Megaviridae	MEGA	NCLDV	0.5478305700231141	UBI
MEGA0398	Megaviridae	MEGA	NCLDV	0.03445464694845203	EPI
MEGA0399	Megaviridae	MEGA	NCLDV	0.41552026655116503	UBI
MEGA0400	Megaviridae	MEGA	NCLDV	0.06334650312197819	UBI
MEGA0401	Megaviridae	MEGA	NCLDV	0.3896940112863151	UBI
MEGA0402	Megaviridae	MEGA	NCLDV	0.25401823234538085	UBI
MEGA0403	Megaviridae	MEGA	NCLDV	0.5478305700231141	UBI
MEGA0404	Megaviridae	MEGA	NCLDV	0.3354517202159748	UBI
MEGA0405	Megaviridae	MEGA	NCLDV	0.41552026655116503	UBI
MEGA0406	Megaviridae	MEGA	NCLDV	0.6138447268099015	UBI
MEGA0408	Megaviridae	MEGA	NCLDV	0.3264555267688428	UBI
MEGA0409	Megaviridae	MEGA	NCLDV	0.6138447268099015	UBI
MEGA0410	Megaviridae	MEGA	NCLDV	0.6255013553675298	UBI
MEGA0411	Megaviridae	MEGA	NCLDV	0.22630362749369196	UBI
MEGA0412	Megaviridae	MEGA	NCLDV	0.31860127305538327	UBI
MEGA0413	Megaviridae	MEGA	NCLDV	0.6138447268099015	UBI
MEGA0414	Megaviridae	MEGA	NCLDV	0.41552026655116503	UBI
MEGA0415	Megaviridae	MEGA	NCLDV	0.6255013553675298	UBI
MEGA0416	Megaviridae	MEGA	NCLDV	0.6255013553675298	UBI
MEGA0417	Megaviridae	MEGA	NCLDV	0.41552026655116503	UBI
MEGA0418	Megaviridae	MEGA	NCLDV	0.22630362749369196	UBI
MEGA0419	Megaviridae	MEGA	NCLDV	0.14217108179081248	UBI
MEGA0420	Megaviridae	MEGA	NCLDV	0.5478305700231141	UBI
MEGA0421	Megaviridae	MEGA	NCLDV	0.5478305700231141	UBI
MEGA0422	Megaviridae	MEGA	NCLDV	0.41552026655116503	UBI
MEGA0423	Megaviridae	MEGA	NCLDV	0.5478305700231141	UBI
MEGA0424	Megaviridae	MEGA	NCLDV	0.4290812079625012	UBI
MEGA0425	Megaviridae	MEGA	NCLDV	0.5655724243117296	UBI
MEGA0426	Megaviridae	MEGA	NCLDV	0.22630362749369196	UBI
MEGA0428	Megaviridae	MEGA	NCLDV	0.5478305700231141	UBI
MEGA0429	Megaviridae	MEGA	NCLDV	0.7127634379462742	UBI
MEGA0431	Megaviridae	MEGA	NCLDV	0.5478305700231141	UBI
MEGA0432	Megaviridae	MEGA	NCLDV	0.16930371727881238	UBI
MEGA0433	Megaviridae	MEGA	NCLDV	0.41552026655116503	UBI
MEGA0434	Megaviridae	MEGA	NCLDV	0.22630362749369196	UBI
MEGA0435	Megaviridae	MEGA	NCLDV	0.058747446701631234	UBI
MEGA0436	Megaviridae	MEGA	NCLDV	0.24377114587525664	UBI
MEGA0437	Megaviridae	MEGA	NCLDV	0.4290812079625012	UBI
MEGA0438	Megaviridae	MEGA	NCLDV	0.5478305700231141	UBI
MEGA0439	Megaviridae	MEGA	NCLDV	0.6138447268099015	UBI
MEGA0440	Megaviridae	MEGA	NCLDV	0.14217108179081248	UBI
MEGA0441	Megaviridae	MEGA	NCLDV	0.6255013553675298	UBI
MEGA0442	Megaviridae	MEGA	NCLDV	0.717418097283104	UBI
MEGA0443	Megaviridae	MEGA	NCLDV	0.5478305700231141	UBI
MEGA0444	Megaviridae	MEGA	NCLDV	0.6138447268099015	UBI
MEGA0445	Megaviridae	MEGA	NCLDV	0.22630362749369196	UBI
MEGA0446	Megaviridae	MEGA	NCLDV	0.6138447268099015	UBI
MEGA0447	Megaviridae	MEGA	NCLDV	0.6255013553675298	UBI
MEGA0448	Megaviridae	MEGA	NCLDV	0.10468300267229239	UBI
MEGA0449	Megaviridae	MEGA	NCLDV	0.6758111847619015	UBI
MEGA0450	Megaviridae	MEGA	NCLDV	0.41552026655116503	UBI
MEGA0451	Megaviridae	MEGA	NCLDV	0.5478305700231141	UBI
MEGA0452	Megaviridae	MEGA	NCLDV	0.5478305700231141	UBI
MEGA0453	Megaviridae	MEGA	NCLDV	0.5478305700231141	UBI
MEGA0454	Megaviridae	MEGA	NCLDV	0.6138447268099015	UBI
MEGA0456	Megaviridae	MEGA	NCLDV	0.41552026655116503	UBI
MEGA0457	Megaviridae	MEGA	NCLDV	0.4329970741103019	UBI
MEGA0458	Megaviridae	MEGA	NCLDV	0.14217108179081248	UBI
MEGA0459	Megaviridae	MEGA	NCLDV	0.5901708244395679	UBI
MEGA0460	Megaviridae	MEGA	NCLDV	0.6138447268099015	UBI
MEGA0461	Megaviridae	MEGA	NCLDV	0.6255013553675298	UBI
MEGA0462	Megaviridae	MEGA	NCLDV	0.6138447268099015	UBI
MEGA0463	Megaviridae	MEGA	NCLDV	0.6255013553675298	UBI
MEGA0464	Megaviridae	MEGA	NCLDV	0.16662093020418262	UBI
MEGA0465	Megaviridae	MEGA	NCLDV	0.6138447268099015	UBI
MEGA0466	Megaviridae	MEGA	NCLDV	0.6255013553675298	UBI
MEGA0467	Megaviridae	MEGA	NCLDV	0.13379577696891748	UBI
MEGA0468	Megaviridae	MEGA	NCLDV	0.6138447268099015	UBI
MEGA0469	Megaviridae	MEGA	NCLDV	0.41552026655116503	UBI
MEGA0470	Megaviridae	MEGA	NCLDV	0.6138447268099015	UBI
MEGA0471	Megaviridae	MEGA	NCLDV	0.6138447268099015	UBI
MEGA0472	Megaviridae	MEGA	NCLDV	0.5478305700231141	UBI
MEGA0473	Megaviridae	MEGA	NCLDV	0.6138447268099015	UBI
MEGA0475	Megaviridae	MEGA	NCLDV	0.41552026655116503	UBI
MEGA0476	Megaviridae	MEGA	NCLDV	0.41552026655116503	UBI
MEGA0477	Megaviridae	MEGA	NCLDV	0.6745269862466914	UBI
MEGA0478	Megaviridae	MEGA	NCLDV	0.36142215616745543	UBI
MEGA0479	Megaviridae	MEGA	NCLDV	0.6138447268099015	UBI
MEGA0480	Megaviridae	MEGA	NCLDV	5.397402879255841e-4	EPI
MEGA0481	Megaviridae	MEGA	NCLDV	0.001690563768726893	EPI
MEGA0482	Megaviridae	MEGA	NCLDV	0.5478305700231141	UBI
MEGA0483	Megaviridae	MEGA	NCLDV	0.41552026655116503	UBI
MEGA0484	Megaviridae	MEGA	NCLDV	0.36142215616745543	UBI
MEGA0485	Megaviridae	MEGA	NCLDV	0.013129001674416878	EPI
MEGA0486	Megaviridae	MEGA	NCLDV	0.14399356372010574	UBI
MEGA0487	Megaviridae	MEGA	NCLDV	2.454117751018911e-4	EPI
MEGA0488	Megaviridae	MEGA	NCLDV	0.02044595681998505	EPI
MEGA0489	Megaviridae	MEGA	NCLDV	0.5478305700231141	UBI
MEGA0490	Megaviridae	MEGA	NCLDV	0.460328679886143	UBI
MEGA0491	Megaviridae	MEGA	NCLDV	0.6024002096948956	UBI
MEGA0492	Megaviridae	MEGA	NCLDV	0.6138447268099015	UBI
MEGA0493	Megaviridae	MEGA	NCLDV	0.23439860730916684	UBI
MEGA0494	Megaviridae	MEGA	NCLDV	0.41552026655116503	UBI
MEGA0495	Megaviridae	MEGA	NCLDV	0.6138447268099015	UBI
MEGA0496	Megaviridae	MEGA	NCLDV	0.3687403058979815	UBI
MEGA0497	Megaviridae	MEGA	NCLDV	0.6138447268099015	UBI
MEGA0498	Megaviridae	MEGA	NCLDV	0.6255013553675298	UBI
MEGA0499	Megaviridae	MEGA	NCLDV	0.160795970664463	UBI
MEGA0500	Megaviridae	MEGA	NCLDV	0.6138447268099015	UBI
MEGA0501	Megaviridae	MEGA	NCLDV	0.18041759609411331	UBI
MEGA0502	Megaviridae	MEGA	NCLDV	0.10468300267229239	UBI
MEGA0505	Megaviridae	MEGA	NCLDV	0.5478305700231141	UBI
MEGA0507	Megaviridae	MEGA	NCLDV	0.41552026655116503	UBI
MEGA0509	Megaviridae	MEGA	NCLDV	0.7280508778641765	UBI
MEGA0510	Megaviridae	MEGA	NCLDV	0.6255013553675298	UBI
MEGA0511	Megaviridae	MEGA	NCLDV	0.13379577696891748	UBI
MEGA0512	Megaviridae	MEGA	NCLDV	0.11699474270057508	UBI
MEGA0513	Megaviridae	MEGA	NCLDV	0.6138447268099015	UBI
MEGA0514	Megaviridae	MEGA	NCLDV	0.14217108179081248	UBI
MEGA0515	Megaviridae	MEGA	NCLDV	0.6138447268099015	UBI
MEGA0516	Megaviridae	MEGA	NCLDV	0.41552026655116503	UBI
MEGA0517	Megaviridae	MEGA	NCLDV	0.4290812079625012	UBI
MEGA0518	Megaviridae	MEGA	NCLDV	0.10468300267229239	UBI
MEGA0519	Megaviridae	MEGA	NCLDV	0.10468300267229239	UBI
MEGA0520	Megaviridae	MEGA	NCLDV	0.6138447268099015	UBI
MEGA0522	Megaviridae	MEGA	NCLDV	0.5148252341557557	UBI
MEGA0523	Megaviridae	MEGA	NCLDV	0.24817294002409382	UBI
MEGA0524	Megaviridae	MEGA	NCLDV	0.5478305700231141	UBI
MEGA0525	Megaviridae	MEGA	NCLDV	0.474341539270157	UBI
MEGA0526	Megaviridae	MEGA	NCLDV	0.02044595681998505	EPI
MEGA0527	Megaviridae	MEGA	NCLDV	0.837404620663368	UBI
MEGA0528	Megaviridae	MEGA	NCLDV	0.045618415927122756	Core MES
MEGA0529	Megaviridae	MEGA	NCLDV	0.41552026655116503	UBI
MEGA0530	Megaviridae	MEGA	NCLDV	0.017529884824133663	Core MES
MEGA0531	Megaviridae	MEGA	NCLDV	0.1352745010924056	UBI
MEGA0532	Megaviridae	MEGA	NCLDV	0.6255013553675298	UBI
MEGA0533	Megaviridae	MEGA	NCLDV	0.09888322931509108	UBI
MEGA0534	Megaviridae	MEGA	NCLDV	0.6138447268099015	UBI
MEGA0535	Megaviridae	MEGA	NCLDV	0.6255013553675298	UBI
MEGA0536	Megaviridae	MEGA	NCLDV	0.16878316368117266	UBI
MEGA0537	Megaviridae	MEGA	NCLDV	0.6255013553675298	UBI
MEGA0538	Megaviridae	MEGA	NCLDV	0.06861680939609861	UBI
MEGA0539	Megaviridae	MEGA	NCLDV	0.6138447268099015	UBI
MEGA0540	Megaviridae	MEGA	NCLDV	0.6138447268099015	UBI
MEGA0541	Megaviridae	MEGA	NCLDV	0.6138447268099015	UBI
MEGA0542	Megaviridae	MEGA	NCLDV	0.5327391852748882	UBI
MEGA0543	Megaviridae	MEGA	NCLDV	0.19377820759946376	UBI
MEGA0544	Megaviridae	MEGA	NCLDV	0.33462596469655387	UBI
MEGA0545	Megaviridae	MEGA	NCLDV	0.39788933336876287	UBI
MEGA0546	Megaviridae	MEGA	NCLDV	0.36142215616745543	UBI
MEGA0547	Megaviridae	MEGA	NCLDV	0.6138447268099015	UBI
MEGA0548	Megaviridae	MEGA	NCLDV	0.41552026655116503	UBI
MEGA0549	Megaviridae	MEGA	NCLDV	0.41552026655116503	UBI
MEGA0550	Megaviridae	MEGA	NCLDV	0.6255013553675298	UBI
MEGA0551	Megaviridae	MEGA	NCLDV	0.41552026655116503	UBI
MEGA0552	Megaviridae	MEGA	NCLDV	0.5478305700231141	UBI
MEGA0553	Megaviridae	MEGA	NCLDV	0.5243476645554827	UBI
MEGA0554	Megaviridae	MEGA	NCLDV	0.6138447268099015	UBI
MEGA0555	Megaviridae	MEGA	NCLDV	0.10468300267229239	UBI
MEGA0556	Megaviridae	MEGA	NCLDV	0.005599480183490416	OMZ
MEGA0557	Megaviridae	MEGA	NCLDV	0.1867538718672118	UBI
MEGA0558	Megaviridae	MEGA	NCLDV	0.8223161263073357	UBI
MEGA0559	Megaviridae	MEGA	NCLDV	0.002657326433539836	Core MES
MEGA0560	Megaviridae	MEGA	NCLDV	0.6255013553675298	UBI
MEGA0561	Megaviridae	MEGA	NCLDV	0.06861680939609861	UBI
MEGA0562	Megaviridae	MEGA	NCLDV	0.9789246797467114	UBI
MEGA0563	Megaviridae	MEGA	NCLDV	0.9100901630537379	UBI
MEGA0564	Megaviridae	MEGA	NCLDV	0.6255013553675298	UBI
MEGA0565	Megaviridae	MEGA	NCLDV	0.28072781454308227	UBI
MEGA0566	Megaviridae	MEGA	NCLDV	0.6138447268099015	UBI
MEGA0567	Megaviridae	MEGA	NCLDV	0.07273808945838779	UBI
MEGA0568	Megaviridae	MEGA	NCLDV	0.6657104548251873	UBI
MEGA0569	Megaviridae	MEGA	NCLDV	0.6138447268099015	UBI
MEGA0570	Megaviridae	MEGA	NCLDV	0.6255013553675298	UBI
MEGA0571	Megaviridae	MEGA	NCLDV	0.41552026655116503	UBI
MEGA0572	Megaviridae	MEGA	NCLDV	0.0027630601744571613	Core MES
MEGA0573	Megaviridae	MEGA	NCLDV	0.9454499928874074	UBI
MEGA0574	Megaviridae	MEGA	NCLDV	0.05189737498298337	UBI
MEGA0575	Megaviridae	MEGA	NCLDV	0.41552026655116503	UBI
MEGA0576	Megaviridae	MEGA	NCLDV	0.6138447268099015	UBI
MEGA0577	Megaviridae	MEGA	NCLDV	0.6255013553675298	UBI
MEGA0578	Megaviridae	MEGA	NCLDV	0.688301781958726	UBI
MEGA0579	Megaviridae	MEGA	NCLDV	0.10468300267229239	UBI
MEGA0580	Megaviridae	MEGA	NCLDV	0.5478305700231141	UBI
MEGA0581	Megaviridae	MEGA	NCLDV	0.22630362749369196	UBI
MEGA0582	Megaviridae	MEGA	NCLDV	0.41552026655116503	UBI
MEGA0583	Megaviridae	MEGA	NCLDV	0.14217108179081248	UBI
MEGA0584	Megaviridae	MEGA	NCLDV	0.36142215616745543	UBI
MEGA0585	Megaviridae	MEGA	NCLDV	0.6138447268099015	UBI
MEGA0586	Megaviridae	MEGA	NCLDV	0.36142215616745543	UBI
MEGA0587	Megaviridae	MEGA	NCLDV	0.010741226903399142	EPI
MEGA0588	Megaviridae	MEGA	NCLDV	0.6138447268099015	UBI
MEGA0589	Megaviridae	MEGA	NCLDV	0.5478305700231141	UBI
MEGA0590	Megaviridae	MEGA	NCLDV	0.41552026655116503	UBI
MEGA0591	Megaviridae	MEGA	NCLDV	0.41552026655116503	UBI
MEGA0592	Megaviridae	MEGA	NCLDV	0.03445464694845203	EPI
MEGA0593	Megaviridae	MEGA	NCLDV	0.6778949666077912	UBI
MEGA0594	Megaviridae	MEGA	NCLDV	0.2469484304247134	UBI
MEGA0595	Megaviridae	MEGA	NCLDV	0.03445464694845203	EPI
MEGA0596	Megaviridae	MEGA	NCLDV	0.036813329420941	UBI
MEGA0597	Megaviridae	MEGA	NCLDV	0.5478305700231141	UBI
MEGA0598	Megaviridae	MEGA	NCLDV	0.5478305700231141	UBI
MEGA0599	Megaviridae	MEGA	NCLDV	6.708039508897546e-4	EPI
MEGA0600	Megaviridae	MEGA	NCLDV	0.41552026655116503	UBI
MEGA0601	Megaviridae	MEGA	NCLDV	0.6255013553675298	UBI
MEGA0602	Megaviridae	MEGA	NCLDV	0.5478305700231141	UBI
MEGA0603	Megaviridae	MEGA	NCLDV	0.41552026655116503	UBI
MEGA0604	Megaviridae	MEGA	NCLDV	0.00558939179284512	EPI
MEGA0605	Megaviridae	MEGA	NCLDV	0.6138447268099015	UBI
MEGA0606	Megaviridae	MEGA	NCLDV	0.9110203285953954	UBI
MEGA0607	Megaviridae	MEGA	NCLDV	0.23186886929619102	UBI
MEGA0608	Megaviridae	MEGA	NCLDV	0.36142215616745543	UBI
MEGA0609	Megaviridae	MEGA	NCLDV	0.31860127305538327	UBI
MEGA0610	Megaviridae	MEGA	NCLDV	0.41552026655116503	UBI
MEGA0611	Megaviridae	MEGA	NCLDV	0.6255013553675298	UBI
MEGA0612	Megaviridae	MEGA	NCLDV	0.6255013553675298	UBI
MEGA0613	Megaviridae	MEGA	NCLDV	0.42011535482876533	UBI
MEGA0614	Megaviridae	MEGA	NCLDV	0.37751657940664807	UBI
MEGA0615	Megaviridae	MEGA	NCLDV	0.030673754700946774	EPI
MEGA0616	Megaviridae	MEGA	NCLDV	0.5147750957660453	UBI
MEGA0617	Megaviridae	MEGA	NCLDV	0.4062288288887442	UBI
MEGA0618	Megaviridae	MEGA	NCLDV	0.6255013553675298	UBI
MEGA0619	Megaviridae	MEGA	NCLDV	0.20186711113280323	UBI
MEGA0620	Megaviridae	MEGA	NCLDV	0.6138447268099015	UBI
MEGA0621	Megaviridae	MEGA	NCLDV	0.1354074133873402	UBI
MEGA0622	Megaviridae	MEGA	NCLDV	0.22630362749369196	UBI
MEGA0623	Megaviridae	MEGA	NCLDV	0.03445464694845203	EPI
MEGA0624	Megaviridae	MEGA	NCLDV	0.0055775643526015505	EPI
MEGA0625	Megaviridae	MEGA	NCLDV	6.735287366981652e-4	EPI
MEGA0627	Megaviridae	MEGA	NCLDV	0.41552026655116503	UBI
MEGA0628	Megaviridae	MEGA	NCLDV	0.35645318494952377	UBI
MEGA0629	Megaviridae	MEGA	NCLDV	0.36142215616745543	UBI
MEGA0630	Megaviridae	MEGA	NCLDV	0.3556490570539445	UBI
MEGA0631	Megaviridae	MEGA	NCLDV	0.6255013553675298	UBI
MEGA0632	Megaviridae	MEGA	NCLDV	0.22630362749369196	UBI
MEGA0633	Megaviridae	MEGA	NCLDV	0.13379577696891748	UBI
MEGA0634	Megaviridae	MEGA	NCLDV	0.6255013553675298	UBI
MEGA0635	Megaviridae	MEGA	NCLDV	0.006442817591318985	EPI
MEGA0636	Megaviridae	MEGA	NCLDV	0.0652823770761132	UBI
MEGA0637	Megaviridae	MEGA	NCLDV	0.05807234371232661	UBI
MEGA0639	Megaviridae	MEGA	NCLDV	0.13788561103541047	UBI
MEGA0640	Megaviridae	MEGA	NCLDV	0.34459545848481277	UBI
MEGA0641	Megaviridae	MEGA	NCLDV	0.5478305700231141	UBI
MEGA0642	Megaviridae	MEGA	NCLDV	0.41552026655116503	UBI
MEGA0643	Megaviridae	MEGA	NCLDV	0.41552026655116503	UBI
MEGA0644	Megaviridae	MEGA	NCLDV	0.36142215616745543	UBI
MEGA0645	Megaviridae	MEGA	NCLDV	0.36324868585849934	UBI
MEGA0646	Megaviridae	MEGA	NCLDV	0.41552026655116503	UBI
MEGA0648	Megaviridae	MEGA	NCLDV	0.6255013553675298	UBI
MEGA0649	Megaviridae	MEGA	NCLDV	0.11595951467789589	UBI
MEGA0650	Megaviridae	MEGA	NCLDV	0.41552026655116503	UBI
MEGA0651	Megaviridae	MEGA	NCLDV	0.6138447268099015	UBI
MEGA0652	Megaviridae	MEGA	NCLDV	0.06940495904047782	UBI
MEGA0653	Megaviridae	MEGA	NCLDV	0.6138447268099015	UBI
MEGA0654	Megaviridae	MEGA	NCLDV	0.6255013553675298	UBI
MEGA0655	Megaviridae	MEGA	NCLDV	0.6255013553675298	UBI
MEGA0656	Megaviridae	MEGA	NCLDV	0.15173507856125104	UBI
MEGA0657	Megaviridae	MEGA	NCLDV	0.36142215616745543	UBI
MEGA0658	Megaviridae	MEGA	NCLDV	0.6255013553675298	UBI
MEGA0659	Megaviridae	MEGA	NCLDV	0.36142215616745543	UBI
MEGA0660	Megaviridae	MEGA	NCLDV	0.03168720058997408	UBI
MEGA0661	Megaviridae	MEGA	NCLDV	0.09394914751324616	UBI
MEGA0662	Megaviridae	MEGA	NCLDV	0.5478305700231141	UBI
MEGA0663	Megaviridae	MEGA	NCLDV	0.014460204385057244	EPI
MEGA0664	Megaviridae	MEGA	NCLDV	0.6255013553675298	UBI
MEGA0665	Megaviridae	MEGA	NCLDV	0.688301781958726	UBI
MEGA0666	Megaviridae	MEGA	NCLDV	0.36142215616745543	UBI
MEGA0667	Megaviridae	MEGA	NCLDV	0.6138447268099015	UBI
MEGA0668	Megaviridae	MEGA	NCLDV	0.09781024596547448	UBI
MEGA0669	Megaviridae	MEGA	NCLDV	0.05172326564017402	UBI
MEGA0670	Megaviridae	MEGA	NCLDV	0.6842500996871118	UBI
MEGA0671	Megaviridae	MEGA	NCLDV	0.048025121267105335	EPI
MEGA0672	Megaviridae	MEGA	NCLDV	0.1545965812030697	UBI
MEGA0673	Megaviridae	MEGA	NCLDV	0.6138447268099015	UBI
MEGA0674	Megaviridae	MEGA	NCLDV	0.04184969923380936	EPI
MEGA0675	Megaviridae	MEGA	NCLDV	0.014460204385057244	EPI
MEGA0676	Megaviridae	MEGA	NCLDV	0.9057184977120227	UBI
MEGA0677	Megaviridae	MEGA	NCLDV	0.6138447268099015	UBI
MEGA0678	Megaviridae	MEGA	NCLDV	0.6255013553675298	UBI
MEGA0679	Megaviridae	MEGA	NCLDV	0.41552026655116503	UBI
MEGA0680	Megaviridae	MEGA	NCLDV	0.41552026655116503	UBI
MEGA0681	Megaviridae	MEGA	NCLDV	0.0050391445040654575	Core MES
MEGA0682	Megaviridae	MEGA	NCLDV	0.13379577696891748	UBI
MEGA0683	Megaviridae	MEGA	NCLDV	5.428218040108407e-4	Core MES
MEGA0684	Megaviridae	MEGA	NCLDV	2.1943720920385197e-5	Core MES
MEGA0685	Megaviridae	MEGA	NCLDV	0.03041968462759836	Core MES
MEGA0686	Megaviridae	MEGA	NCLDV	0.41552026655116503	UBI
MEGA0687	Megaviridae	MEGA	NCLDV	0.41552026655116503	UBI
MEGA0688	Megaviridae	MEGA	NCLDV	0.41552026655116503	UBI
MEGA0689	Megaviridae	MEGA	NCLDV	0.13379577696891748	UBI
MEGA0690	Megaviridae	MEGA	NCLDV	0.03841258226814644	OMZ
MEGA0691	Megaviridae	MEGA	NCLDV	3.964011150740781e-4	Core MES
MEGA0692	Megaviridae	MEGA	NCLDV	0.13379577696891748	UBI
MEGA0693	Megaviridae	MEGA	NCLDV	1.6769460168302292e-5	Core MES
MEGA0694	Megaviridae	MEGA	NCLDV	0.41552026655116503	UBI
MEGA0695	Megaviridae	MEGA	NCLDV	0.13379577696891748	UBI
MEGA0696	Megaviridae	MEGA	NCLDV	1.5133593024158637e-4	Core MES
MEGA0697	Megaviridae	MEGA	NCLDV	6.125667940393218e-4	Core MES
MEGA0698	Megaviridae	MEGA	NCLDV	0.41552026655116503	UBI
MEGA0699	Megaviridae	MEGA	NCLDV	0.6782861758989139	UBI
MEGA0700	Megaviridae	MEGA	NCLDV	0.6138447268099015	UBI
MEGA0701	Megaviridae	MEGA	NCLDV	0.10468300267229239	UBI
MEGA0702	Megaviridae	MEGA	NCLDV	0.3687403058979815	UBI
MEGA0703	Megaviridae	MEGA	NCLDV	0.13379577696891748	UBI
MEGA0704	Megaviridae	MEGA	NCLDV	0.13794646553010487	UBI
MEGA0705	Megaviridae	MEGA	NCLDV	0.6138447268099015	UBI
MEGA0706	Megaviridae	MEGA	NCLDV	0.6255013553675298	UBI
MEGA0707	Megaviridae	MEGA	NCLDV	0.07359727242221985	UBI
MEGA0708	Megaviridae	MEGA	NCLDV	0.6255013553675298	UBI
MEGA0709	Megaviridae	MEGA	NCLDV	0.14399356372010574	UBI
MEGA0710	Megaviridae	MEGA	NCLDV	0.04780600114924598	EPI
MEGA0711	Megaviridae	MEGA	NCLDV	0.22630362749369196	UBI
MEGA0712	Megaviridae	MEGA	NCLDV	0.14217108179081248	UBI
MEGA0713	Megaviridae	MEGA	NCLDV	0.41552026655116503	UBI
MEGA0714	Megaviridae	MEGA	NCLDV	0.002867905692411323	EPI
MEGA0715	Megaviridae	MEGA	NCLDV	0.07472775093982649	UBI
MEGA0716	Megaviridae	MEGA	NCLDV	0.13379577696891748	UBI
MEGA0717	Megaviridae	MEGA	NCLDV	0.5751289920325763	UBI
MEGA0718	Megaviridae	MEGA	NCLDV	0.4352734791997003	UBI
MEGA0719	Megaviridae	MEGA	NCLDV	0.14217108179081248	UBI
MEGA0720	Megaviridae	MEGA	NCLDV	0.6255013553675298	UBI
MEGA0721	Megaviridae	MEGA	NCLDV	0.029596016199248475	UBI
MEGA0722	Megaviridae	MEGA	NCLDV	0.3978904298819954	UBI
MEGA0723	Megaviridae	MEGA	NCLDV	0.0970869010622311	UBI
MEGA0724	Megaviridae	MEGA	NCLDV	0.13379577696891748	UBI
MEGA0725	Megaviridae	MEGA	NCLDV	0.5850704049999824	UBI
MEGA0726	Megaviridae	MEGA	NCLDV	0.18041759609411331	UBI
MEGA0727	Megaviridae	MEGA	NCLDV	0.1658461564065914	UBI
MEGA0728	Megaviridae	MEGA	NCLDV	0.10468300267229239	UBI
MEGA0729	Megaviridae	MEGA	NCLDV	0.41552026655116503	UBI
MEGA0730	Megaviridae	MEGA	NCLDV	0.13379577696891748	UBI
MEGA0731	Megaviridae	MEGA	NCLDV	0.11860052843972009	UBI
MEGA0732	Megaviridae	MEGA	NCLDV	0.41552026655116503	UBI
MEGA0733	Megaviridae	MEGA	NCLDV	0.41552026655116503	UBI
MEGA0734	Megaviridae	MEGA	NCLDV	0.22630362749369196	UBI
MEGA0735	Megaviridae	MEGA	NCLDV	0.036339521976568014	EPI
MEGA0736	Megaviridae	MEGA	NCLDV	0.22630362749369196	UBI
MEGA0737	Megaviridae	MEGA	NCLDV	0.41552026655116503	UBI
MEGA0738	Megaviridae	MEGA	NCLDV	0.41552026655116503	UBI
MEGA0739	Megaviridae	MEGA	NCLDV	0.5148252341557557	UBI
MEGA0740	Megaviridae	MEGA	NCLDV	0.5272290160802456	UBI
MEGA0741	Megaviridae	MEGA	NCLDV	0.1028060247490173	UBI
MEGA0742	Megaviridae	MEGA	NCLDV	0.36142215616745543	UBI
MEGA0743	Megaviridae	MEGA	NCLDV	0.14217108179081248	UBI
MEGA0744	Megaviridae	MEGA	NCLDV	0.3523009355317224	UBI
MEGA0745	Megaviridae	MEGA	NCLDV	0.36142215616745543	UBI
MEGA0746	Megaviridae	MEGA	NCLDV	0.6255013553675298	UBI
MEGA0747	Megaviridae	MEGA	NCLDV	0.41552026655116503	UBI
MEGA0748	Megaviridae	MEGA	NCLDV	0.02044595681998505	EPI
MEGA0749	Megaviridae	MEGA	NCLDV	0.41552026655116503	UBI
MEGA0750	Megaviridae	MEGA	NCLDV	0.22630362749369196	UBI
MEGA0751	Megaviridae	MEGA	NCLDV	0.5478305700231141	UBI
MEGA0752	Megaviridae	MEGA	NCLDV	0.41552026655116503	UBI
MEGA0753	Megaviridae	MEGA	NCLDV	0.02044595681998505	EPI
MEGA0754	Megaviridae	MEGA	NCLDV	0.36142215616745543	UBI
MEGA0755	Megaviridae	MEGA	NCLDV	0.37751657940664807	UBI
MEGA0756	Megaviridae	MEGA	NCLDV	0.41552026655116503	UBI
MEGA0757	Megaviridae	MEGA	NCLDV	0.6138447268099015	UBI
MEGA0758	Megaviridae	MEGA	NCLDV	0.5478305700231141	UBI
MEGA0759	Megaviridae	MEGA	NCLDV	0.13379577696891748	UBI
MEGA0760	Megaviridae	MEGA	NCLDV	0.6138447268099015	UBI
MEGA0761	Megaviridae	MEGA	NCLDV	0.3529626180051509	UBI
MEGA0762	Megaviridae	MEGA	NCLDV	9.093836188465658e-4	EPI
MEGA0763	Megaviridae	MEGA	NCLDV	0.6255013553675298	UBI
MEGA0764	Megaviridae	MEGA	NCLDV	0.02044595681998505	EPI
MEGA0765	Megaviridae	MEGA	NCLDV	0.6138447268099015	UBI
MEGA0766	Megaviridae	MEGA	NCLDV	0.05373331494760715	UBI
MEGA0767	Megaviridae	MEGA	NCLDV	0.6138447268099015	UBI
MEGA0768	Megaviridae	MEGA	NCLDV	0.41552026655116503	UBI
MEGA0769	Megaviridae	MEGA	NCLDV	0.16166881969705277	UBI
MEGA0770	Megaviridae	MEGA	NCLDV	0.31186840694972984	UBI
MEGA0771	Megaviridae	MEGA	NCLDV	0.6255013553675298	UBI
MEGA0772	Megaviridae	MEGA	NCLDV	0.688301781958726	UBI
MEGA0773	Megaviridae	MEGA	NCLDV	0.12032910903629788	UBI
MEGA0774	Megaviridae	MEGA	NCLDV	0.01832380898451375	EPI
MEGA0775	Megaviridae	MEGA	NCLDV	0.014713375702873713	EPI
MEGA0776	Megaviridae	MEGA	NCLDV	0.10954325999285247	UBI
MEGA0777	Megaviridae	MEGA	NCLDV	0.3394080934207106	UBI
MEGA0778	Megaviridae	MEGA	NCLDV	0.02846291045285648	EPI
MEGA0779	Megaviridae	MEGA	NCLDV	0.5184361837979929	UBI
MEGA0780	Megaviridae	MEGA	NCLDV	0.22630362749369196	UBI
MEGA0781	Megaviridae	MEGA	NCLDV	0.36142215616745543	UBI
MEGA0782	Megaviridae	MEGA	NCLDV	0.5478305700231141	UBI
MEGA0783	Megaviridae	MEGA	NCLDV	0.6138447268099015	UBI
MEGA0784	Megaviridae	MEGA	NCLDV	0.22630362749369196	UBI
MEGA0785	Megaviridae	MEGA	NCLDV	0.6138447268099015	UBI
MEGA0786	Megaviridae	MEGA	NCLDV	0.36142215616745543	UBI
MEGA0787	Megaviridae	MEGA	NCLDV	0.5478305700231141	UBI
MEGA0788	Megaviridae	MEGA	NCLDV	0.004399015959581715	EPI
MEGA0789	Megaviridae	MEGA	NCLDV	0.6138447268099015	UBI
MEGA0790	Megaviridae	MEGA	NCLDV	0.6255013553675298	UBI
MEGA0791	Megaviridae	MEGA	NCLDV	0.688301781958726	UBI
MEGA0792	Megaviridae	MEGA	NCLDV	0.22630362749369196	UBI
MEGA0793	Megaviridae	MEGA	NCLDV	0.6255013553675298	UBI
MEGA0794	Megaviridae	MEGA	NCLDV	0.002867905692411323	EPI
MEGA0795	Megaviridae	MEGA	NCLDV	0.02044595681998505	EPI
MEGA0796	Megaviridae	MEGA	NCLDV	0.5478305700231141	UBI
MEGA0797	Megaviridae	MEGA	NCLDV	0.1404377105017413	UBI
MEGA0798	Megaviridae	MEGA	NCLDV	0.6138447268099015	UBI
MEGA0799	Megaviridae	MEGA	NCLDV	0.41552026655116503	UBI
MEGA0800	Megaviridae	MEGA	NCLDV	0.245538737643123	UBI
MEGA0801	Megaviridae	MEGA	NCLDV	0.6138447268099015	UBI
MEGA0802	Megaviridae	MEGA	NCLDV	0.32783603591218013	UBI
MEGA0803	Megaviridae	MEGA	NCLDV	0.7127634379462742	UBI
MEGA0804	Megaviridae	MEGA	NCLDV	0.6255013553675298	UBI
MEGA0805	Megaviridae	MEGA	NCLDV	0.38495785561499674	UBI
MEGA0806	Megaviridae	MEGA	NCLDV	0.22630362749369196	UBI
MEGA0807	Megaviridae	MEGA	NCLDV	0.04610359689705816	EPI
MEGA0808	Megaviridae	MEGA	NCLDV	0.10468300267229239	UBI
MEGA0809	Megaviridae	MEGA	NCLDV	0.6138447268099015	UBI
MEGA0810	Megaviridae	MEGA	NCLDV	0.22630362749369196	UBI
MEGA0811	Megaviridae	MEGA	NCLDV	0.36142215616745543	UBI
MEGA0812	Megaviridae	MEGA	NCLDV	0.6858186979721701	UBI
MEGA0813	Megaviridae	MEGA	NCLDV	0.3063021516341695	UBI
MEGA0814	Megaviridae	MEGA	NCLDV	0.3475736305171037	UBI
MEGA0815	Megaviridae	MEGA	NCLDV	0.31860127305538327	UBI
MEGA0816	Megaviridae	MEGA	NCLDV	0.015916199973790315	EPI
MEGA0817	Megaviridae	MEGA	NCLDV	0.07039148559180945	UBI
MEGA0818	Megaviridae	MEGA	NCLDV	0.22630362749369196	UBI
MEGA0819	Megaviridae	MEGA	NCLDV	0.6255013553675298	UBI
MEGA0820	Megaviridae	MEGA	NCLDV	0.6255013553675298	UBI
MEGA0821	Megaviridae	MEGA	NCLDV	0.7127634379462742	UBI
MEGA0822	Megaviridae	MEGA	NCLDV	0.03445464694845203	EPI
MEGA0823	Megaviridae	MEGA	NCLDV	0.6138447268099015	UBI
MEGA0824	Megaviridae	MEGA	NCLDV	0.14217108179081248	UBI
MEGA0825	Megaviridae	MEGA	NCLDV	0.6255013553675298	UBI
MEGA0826	Megaviridae	MEGA	NCLDV	0.6842500996871118	UBI
MEGA0827	Megaviridae	MEGA	NCLDV	0.03445464694845203	EPI
MEGA0828	Megaviridae	MEGA	NCLDV	0.5478305700231141	UBI
MEGA0829	Megaviridae	MEGA	NCLDV	0.10468300267229239	UBI
MEGA0830	Megaviridae	MEGA	NCLDV	0.6138447268099015	UBI
MEGA0831	Megaviridae	MEGA	NCLDV	0.36142215616745543	UBI
MEGA0832	Megaviridae	MEGA	NCLDV	0.41552026655116503	UBI
MEGA0833	Megaviridae	MEGA	NCLDV	0.6255013553675298	UBI
MEGA0834	Megaviridae	MEGA	NCLDV	0.14217108179081248	UBI
MEGA0835	Megaviridae	MEGA	NCLDV	0.6138447268099015	UBI
MEGA0836	Megaviridae	MEGA	NCLDV	0.6255013553675298	UBI
MEGA0837	Megaviridae	MEGA	NCLDV	0.36142215616745543	UBI
MEGA0838	Megaviridae	MEGA	NCLDV	0.41552026655116503	UBI
MEGA0839	Megaviridae	MEGA	NCLDV	0.0038208137482560077	EPI
MEGA0840	Megaviridae	MEGA	NCLDV	0.003229377926610899	EPI
MEGA0841	Megaviridae	MEGA	NCLDV	0.6138447268099015	UBI
MEGA0842	Megaviridae	MEGA	NCLDV	0.5478305700231141	UBI
MEGA0843	Megaviridae	MEGA	NCLDV	0.06197719068656147	UBI
MEGA0844	Megaviridae	MEGA	NCLDV	0.49663804377496584	UBI
MEGA0845	Megaviridae	MEGA	NCLDV	0.6255013553675298	UBI
MEGA0846	Megaviridae	MEGA	NCLDV	0.4290812079625012	UBI
MEGA0847	Megaviridae	MEGA	NCLDV	0.6138447268099015	UBI
MEGA0848	Megaviridae	MEGA	NCLDV	0.6138447268099015	UBI
MEGA0849	Megaviridae	MEGA	NCLDV	0.22630362749369196	UBI
MEGA0850	Megaviridae	MEGA	NCLDV	0.01069117563893533	EPI
MEGA0851	Megaviridae	MEGA	NCLDV	0.050888578588785274	UBI
MEGA0852	Megaviridae	MEGA	NCLDV	0.010741226903399142	EPI
MEGA0853	Megaviridae	MEGA	NCLDV	0.10468300267229239	UBI
MEGA0854	Megaviridae	MEGA	NCLDV	0.39788933336876287	UBI
MEGA0855	Megaviridae	MEGA	NCLDV	0.09164763642976706	UBI
MEGA0856	Megaviridae	MEGA	NCLDV	0.5478305700231141	UBI
MEGA0857	Megaviridae	MEGA	NCLDV	0.6138447268099015	UBI
MEGA0858	Megaviridae	MEGA	NCLDV	0.41552026655116503	UBI
MEGA0859	Megaviridae	MEGA	NCLDV	0.22630362749369196	UBI
MEGA0860	Megaviridae	MEGA	NCLDV	0.010741226903399142	EPI
MEGA0861	Megaviridae	MEGA	NCLDV	0.03721277039586977	EPI
MEGA0862	Megaviridae	MEGA	NCLDV	0.05338774686292647	UBI
MEGA0863	Megaviridae	MEGA	NCLDV	0.03445464694845203	EPI
MEGA0864	Megaviridae	MEGA	NCLDV	0.36142215616745543	UBI
MEGA0866	Megaviridae	MEGA	NCLDV	0.6255013553675298	UBI
MEGA0867	Megaviridae	MEGA	NCLDV	0.13379577696891748	UBI
MEGA0868	Megaviridae	MEGA	NCLDV	0.30770405624834724	UBI
MEGA0869	Megaviridae	MEGA	NCLDV	0.6691034451539056	UBI
MEGA0870	Megaviridae	MEGA	NCLDV	0.41552026655116503	UBI
MEGA0871	Megaviridae	MEGA	NCLDV	0.49427336773031	UBI
MEGA0872	Megaviridae	MEGA	NCLDV	0.5478305700231141	UBI
MEGA0873	Megaviridae	MEGA	NCLDV	0.41552026655116503	UBI
MEGA0874	Megaviridae	MEGA	NCLDV	0.6138447268099015	UBI
MEGA0875	Megaviridae	MEGA	NCLDV	0.22630362749369196	UBI
MEGA0876	Megaviridae	MEGA	NCLDV	0.8878625529233786	UBI
MEGA0877	Megaviridae	MEGA	NCLDV	0.36142215616745543	UBI
MEGA0878	Megaviridae	MEGA	NCLDV	0.22630362749369196	UBI
MEGA0879	Megaviridae	MEGA	NCLDV	0.14217108179081248	UBI
MEGA0880	Megaviridae	MEGA	NCLDV	0.40423588833501917	UBI
MEGA0881	Megaviridae	MEGA	NCLDV	0.07359727242221985	UBI
MEGA0882	Megaviridae	MEGA	NCLDV	0.4781285680004577	UBI
MEGA0883	Megaviridae	MEGA	NCLDV	0.41552026655116503	UBI
MEGA0884	Megaviridae	MEGA	NCLDV	0.6255013553675298	UBI
MEGA0885	Megaviridae	MEGA	NCLDV	0.6138447268099015	UBI
MEGA0886	Megaviridae	MEGA	NCLDV	0.6138447268099015	UBI
MEGA0887	Megaviridae	MEGA	NCLDV	0.5478305700231141	UBI
MEGA0888	Megaviridae	MEGA	NCLDV	0.5478305700231141	UBI
MEGA0889	Megaviridae	MEGA	NCLDV	0.5478305700231141	UBI
MEGA0890	Megaviridae	MEGA	NCLDV	0.2607289978682528	UBI
MEGA0891	Megaviridae	MEGA	NCLDV	0.24377114587525664	UBI
MEGA0892	Megaviridae	MEGA	NCLDV	0.6842500996871118	UBI
MEGA0893	Megaviridae	MEGA	NCLDV	0.3223562279640362	UBI
MEGA0894	Megaviridae	MEGA	NCLDV	0.4290812079625012	UBI
MEGA0895	Megaviridae	MEGA	NCLDV	0.1394796113479615	UBI
MEGA0896	Megaviridae	MEGA	NCLDV	0.6138447268099015	UBI
MEGA0897	Megaviridae	MEGA	NCLDV	0.002867905692411323	EPI
MEGA0898	Megaviridae	MEGA	NCLDV	0.34913057611958676	UBI
MEGA0899	Megaviridae	MEGA	NCLDV	0.14217108179081248	UBI
MEGA0900	Megaviridae	MEGA	NCLDV	0.7280508778641765	UBI
MEGA0901	Megaviridae	MEGA	NCLDV	0.20633601546610253	UBI
MEGA0902	Megaviridae	MEGA	NCLDV	0.245538737643123	UBI
MEGA0903	Megaviridae	MEGA	NCLDV	0.6138447268099015	UBI
MEGA0904	Megaviridae	MEGA	NCLDV	0.13379577696891748	UBI
MEGA0905	Megaviridae	MEGA	NCLDV	0.14217108179081248	UBI
MEGA0906	Megaviridae	MEGA	NCLDV	0.41552026655116503	UBI
MEGA0907	Megaviridae	MEGA	NCLDV	0.41552026655116503	UBI
MEGA0908	Megaviridae	MEGA	NCLDV	0.14400924108369006	UBI
MEGA0909	Megaviridae	MEGA	NCLDV	0.6255013553675298	UBI
MEGA0910	Megaviridae	MEGA	NCLDV	0.007568026205000477	EPI
MEGA0911	Megaviridae	MEGA	NCLDV	0.36142215616745543	UBI
MEGA0912	Megaviridae	MEGA	NCLDV	0.41552026655116503	UBI
MEGA0913	Megaviridae	MEGA	NCLDV	0.6255013553675298	UBI
MEGA0914	Megaviridae	MEGA	NCLDV	0.41552026655116503	UBI
MEGA0915	Megaviridae	MEGA	NCLDV	0.010449422910536929	EPI
MEGA0916	Megaviridae	MEGA	NCLDV	0.08591645763725507	UBI
MEGA0917	Megaviridae	MEGA	NCLDV	0.41552026655116503	UBI
MEGA0918	Megaviridae	MEGA	NCLDV	0.41552026655116503	UBI
MEGA0919	Megaviridae	MEGA	NCLDV	0.3258228332167353	UBI
MEGA0920	Megaviridae	MEGA	NCLDV	0.41552026655116503	UBI
MEGA0921	Megaviridae	MEGA	NCLDV	0.45342811148661993	UBI
MEGA0922	Megaviridae	MEGA	NCLDV	0.10468300267229239	UBI
MEGA0923	Megaviridae	MEGA	NCLDV	0.36142215616745543	UBI
MEGA0924	Megaviridae	MEGA	NCLDV	0.5478305700231141	UBI
MEGA0925	Megaviridae	MEGA	NCLDV	0.2351248018564872	UBI
MEGA0926	Megaviridae	MEGA	NCLDV	0.03445464694845203	EPI
MEGA0927	Megaviridae	MEGA	NCLDV	0.6255013553675298	UBI
MEGA0929	Megaviridae	MEGA	NCLDV	0.02044595681998505	EPI
MEGA0930	Megaviridae	MEGA	NCLDV	0.16370978340392373	UBI
MEGA0931	Megaviridae	MEGA	NCLDV	0.09084669065333487	UBI
MEGA0932	Megaviridae	MEGA	NCLDV	0.6842500996871118	UBI
MEGA0933	Megaviridae	MEGA	NCLDV	0.06197719068656147	UBI
MEGA0934	Megaviridae	MEGA	NCLDV	0.5478305700231141	UBI
MEGA0935	Megaviridae	MEGA	NCLDV	0.6138447268099015	UBI
MEGA0936	Megaviridae	MEGA	NCLDV	0.14217108179081248	UBI
MEGA0937	Megaviridae	MEGA	NCLDV	0.22630362749369196	UBI
MEGA0938	Megaviridae	MEGA	NCLDV	0.41552026655116503	UBI
MEGA0939	Megaviridae	MEGA	NCLDV	0.6255013553675298	UBI
MEGA0940	Megaviridae	MEGA	NCLDV	0.01673321740652429	EPI
MEGA0941	Megaviridae	MEGA	NCLDV	0.6138447268099015	UBI
MEGA0942	Megaviridae	MEGA	NCLDV	0.22630362749369196	UBI
MEGA0943	Megaviridae	MEGA	NCLDV	0.5901708244395679	UBI
MEGA0944	Megaviridae	MEGA	NCLDV	0.6138447268099015	UBI
MEGA0945	Megaviridae	MEGA	NCLDV	0.36142215616745543	UBI
MEGA0946	Megaviridae	MEGA	NCLDV	0.6255013553675298	UBI
MEGA0947	Megaviridae	MEGA	NCLDV	0.7280508778641765	UBI
MEGA0948	Megaviridae	MEGA	NCLDV	0.6255013553675298	UBI
MEGA0949	Megaviridae	MEGA	NCLDV	0.39788933336876287	UBI
MEGA0950	Megaviridae	MEGA	NCLDV	0.10468300267229239	UBI
MEGA0951	Megaviridae	MEGA	NCLDV	0.36142215616745543	UBI
MEGA0952	Megaviridae	MEGA	NCLDV	0.08251120666676179	UBI
MEGA0953	Megaviridae	MEGA	NCLDV	0.6255013553675298	UBI
MEGA0954	Megaviridae	MEGA	NCLDV	0.029596016199248475	EPI
MEGA0955	Megaviridae	MEGA	NCLDV	0.43538322436802	UBI
MEGA0956	Megaviridae	MEGA	NCLDV	0.6255013553675298	UBI
MEGA0957	Megaviridae	MEGA	NCLDV	0.6255013553675298	UBI
MEGA0958	Megaviridae	MEGA	NCLDV	0.5478305700231141	UBI
MEGA0959	Megaviridae	MEGA	NCLDV	0.6255013553675298	UBI
MEGA0960	Megaviridae	MEGA	NCLDV	0.4767046055772268	UBI
MEGA0961	Megaviridae	MEGA	NCLDV	0.11366707964544971	UBI
MEGA0962	Megaviridae	MEGA	NCLDV	0.22630362749369196	UBI
MEGA0963	Megaviridae	MEGA	NCLDV	0.03445464694845203	EPI
MEGA0964	Megaviridae	MEGA	NCLDV	0.5478305700231141	UBI
MEGA0965	Megaviridae	MEGA	NCLDV	0.5478305700231141	UBI
MEGA0966	Megaviridae	MEGA	NCLDV	0.41552026655116503	UBI
MEGA0967	Megaviridae	MEGA	NCLDV	0.01705078030336792	EPI
MEGA0968	Megaviridae	MEGA	NCLDV	0.6138447268099015	UBI
MEGA0969	Megaviridae	MEGA	NCLDV	0.07727445263704423	UBI
MEGA0970	Megaviridae	MEGA	NCLDV	0.0032883107901718186	EPI
MEGA0971	Megaviridae	MEGA	NCLDV	0.013661352011231769	EPI
MEGA0972	Megaviridae	MEGA	NCLDV	0.1660880221052482	UBI
MEGA0973	Megaviridae	MEGA	NCLDV	0.41552026655116503	UBI
MEGA0974	Megaviridae	MEGA	NCLDV	0.6255013553675298	UBI
MEGA0975	Megaviridae	MEGA	NCLDV	0.22630362749369196	UBI
MEGA0976	Megaviridae	MEGA	NCLDV	0.6138447268099015	UBI
MEGA0977	Megaviridae	MEGA	NCLDV	0.41552026655116503	UBI
MEGA0979	Megaviridae	MEGA	NCLDV	0.6138447268099015	UBI
MEGA0980	Megaviridae	MEGA	NCLDV	0.14217108179081248	UBI
MEGA0981	Megaviridae	MEGA	NCLDV	0.2778151039407122	UBI
MEGA0982	Megaviridae	MEGA	NCLDV	0.22630362749369196	UBI
MEGA0983	Megaviridae	MEGA	NCLDV	0.03445464694845203	EPI
MEGA0984	Megaviridae	MEGA	NCLDV	0.10468300267229239	UBI
MEGA0985	Megaviridae	MEGA	NCLDV	0.40734635848500605	UBI
MEGA0986	Megaviridae	MEGA	NCLDV	0.5478305700231141	UBI
MEGA0987	Megaviridae	MEGA	NCLDV	0.6255013553675298	UBI
MEGA0988	Megaviridae	MEGA	NCLDV	0.6193986577665292	UBI
MEGA0989	Megaviridae	MEGA	NCLDV	0.029181505123339068	MES
MEGA0990	Megaviridae	MEGA	NCLDV	0.029181505123339068	MES
MEGA0991	Megaviridae	MEGA	NCLDV	0.10468300267229239	UBI
MEGA0992	Megaviridae	MEGA	NCLDV	0.22630362749369196	UBI
MEGA0993	Megaviridae	MEGA	NCLDV	0.36142215616745543	UBI
MEGA0994	Megaviridae	MEGA	NCLDV	0.41552026655116503	UBI
MEGA0995	Megaviridae	MEGA	NCLDV	0.03445464694845203	EPI
MEGA0996	Megaviridae	MEGA	NCLDV	0.6138447268099015	UBI
MEGA0997	Megaviridae	MEGA	NCLDV	0.41552026655116503	UBI
MEGA0998	Megaviridae	MEGA	NCLDV	0.14217108179081248	UBI
MEGA0999	Megaviridae	MEGA	NCLDV	0.46774151604111985	UBI
MEGA1000	Megaviridae	MEGA	NCLDV	0.2607289978682528	UBI
MEGA1001	Megaviridae	MEGA	NCLDV	0.032750960353832854	EPI
MEGA1002	Megaviridae	MEGA	NCLDV	0.07369268898317281	UBI
MEGA1003	Megaviridae	MEGA	NCLDV	0.24377114587525664	UBI
MEGA1004	Megaviridae	MEGA	NCLDV	0.42803815277558216	UBI
MEGA1005	Megaviridae	MEGA	NCLDV	0.6255013553675298	UBI
MEGA1006	Megaviridae	MEGA	NCLDV	0.39788933336876287	UBI
MEGA1007	Megaviridae	MEGA	NCLDV	0.22630362749369196	UBI
MEGA1008	Megaviridae	MEGA	NCLDV	0.09442144224308044	UBI
MEGA1009	Megaviridae	MEGA	NCLDV	0.5478305700231141	UBI
MEGA1010	Megaviridae	MEGA	NCLDV	0.6255013553675298	UBI
MEGA1011	Megaviridae	MEGA	NCLDV	0.688301781958726	UBI
MEGA1012	Megaviridae	MEGA	NCLDV	0.36142215616745543	UBI
MEGA1013	Megaviridae	MEGA	NCLDV	0.14217108179081248	UBI
MEGA1015	Megaviridae	MEGA	NCLDV	0.8638742173732923	UBI
MEGA1016	Megaviridae	MEGA	NCLDV	0.39788933336876287	UBI
MEGA1017	Megaviridae	MEGA	NCLDV	0.49663804377496584	UBI
MEGA1018	Megaviridae	MEGA	NCLDV	0.05432962802917627	UBI
MEGA1019	Megaviridae	MEGA	NCLDV	0.03419006710769233	EPI
MEGA1020	Megaviridae	MEGA	NCLDV	0.03445464694845203	EPI
MEGA1021	Megaviridae	MEGA	NCLDV	0.16878316368117266	UBI
MEGA1022	Megaviridae	MEGA	NCLDV	0.2106642373758673	UBI
MEGA1024	Megaviridae	MEGA	NCLDV	0.2321465102938406	UBI
MEGA1025	Megaviridae	MEGA	NCLDV	0.6255013553675298	UBI
MEGA1026	Megaviridae	MEGA	NCLDV	0.6138447268099015	UBI
MEGA1027	Megaviridae	MEGA	NCLDV	0.5478305700231141	UBI
MEGA1028	Megaviridae	MEGA	NCLDV	0.44658612849729384	UBI
MEGA1030	Megaviridae	MEGA	NCLDV	0.6255013553675298	UBI
MEGA1031	Megaviridae	MEGA	NCLDV	0.5478305700231141	UBI
MEGA1032	Megaviridae	MEGA	NCLDV	0.06455393775697431	UBI
MEGA1033	Megaviridae	MEGA	NCLDV	0.41552026655116503	UBI
MEGA1034	Megaviridae	MEGA	NCLDV	0.6255013553675298	UBI
MEGA1035	Megaviridae	MEGA	NCLDV	0.6138447268099015	UBI
MEGA1037	Megaviridae	MEGA	NCLDV	0.41552026655116503	UBI
MEGA1038	Megaviridae	MEGA	NCLDV	0.41552026655116503	UBI
MEGA1039	Megaviridae	MEGA	NCLDV	0.6138447268099015	UBI
MEGA1041	Megaviridae	MEGA	NCLDV	0.245538737643123	UBI
MEGA1042	Megaviridae	MEGA	NCLDV	0.6138447268099015	UBI
MEGA1043	Megaviridae	MEGA	NCLDV	0.11464154713374285	UBI
MEGA1044	Megaviridae	MEGA	NCLDV	0.06197719068656147	UBI
MEGA1045	Megaviridae	MEGA	NCLDV	0.6255013553675298	UBI
MEGA1046	Megaviridae	MEGA	NCLDV	0.14217108179081248	UBI
MEGA1048	Megaviridae	MEGA	NCLDV	0.5478305700231141	UBI
MEGA1049	Megaviridae	MEGA	NCLDV	0.5478305700231141	UBI
MEGA1050	Megaviridae	MEGA	NCLDV	0.6255013553675298	UBI
MEGA1051	Megaviridae	MEGA	NCLDV	0.41552026655116503	UBI
MEGA1052	Megaviridae	MEGA	NCLDV	0.41552026655116503	UBI
MEGA1053	Megaviridae	MEGA	NCLDV	0.2557450162373832	UBI
MEGA1054	Megaviridae	MEGA	NCLDV	0.41552026655116503	UBI
MEGA1055	Megaviridae	MEGA	NCLDV	0.22630362749369196	UBI
MEGA1056	Megaviridae	MEGA	NCLDV	0.41552026655116503	UBI
MEGA1057	Megaviridae	MEGA	NCLDV	0.6255013553675298	UBI
MEGA1058	Megaviridae	MEGA	NCLDV	0.5478305700231141	UBI
MEGA1059	Megaviridae	MEGA	NCLDV	0.9654386441066003	UBI
MEGA1060	Megaviridae	MEGA	NCLDV	0.05432962802917627	UBI
MEGA1061	Megaviridae	MEGA	NCLDV	0.41552026655116503	UBI
MEGA1063	Megaviridae	MEGA	NCLDV	0.22630362749369196	UBI
MEGA1065	Megaviridae	MEGA	NCLDV	0.4098147853148726	UBI
MEGA1068	Megaviridae	MEGA	NCLDV	0.6138447268099015	UBI
MEGA1069	Megaviridae	MEGA	NCLDV	0.0628659979010903	UBI
MEGA1070	Megaviridae	MEGA	NCLDV	0.10468300267229239	UBI
MEGA1072	Megaviridae	MEGA	NCLDV	0.6138447268099015	UBI
MEGA1073	Megaviridae	MEGA	NCLDV	0.7794072211105609	UBI
MEGA1074	Megaviridae	MEGA	NCLDV	0.6255013553675298	UBI
MEGA1076	Megaviridae	MEGA	NCLDV	0.41552026655116503	UBI
MEGA1077	Megaviridae	MEGA	NCLDV	0.6255013553675298	UBI
MEGA1081	Megaviridae	MEGA	NCLDV	0.6255013553675298	UBI
MEGA1082	Megaviridae	MEGA	NCLDV	0.06197719068656147	UBI
MEGA1083	Megaviridae	MEGA	NCLDV	0.22630362749369196	UBI
MEGA1084	Megaviridae	MEGA	NCLDV	0.41552026655116503	UBI
MEGA1085	Megaviridae	MEGA	NCLDV	0.6255013553675298	UBI
MEGA1086	Megaviridae	MEGA	NCLDV	0.6138447268099015	UBI
MEGA1087	Megaviridae	MEGA	NCLDV	0.7127634379462742	UBI
MEGA1088	Megaviridae	MEGA	NCLDV	0.5148252341557557	UBI
MEGA1089	Megaviridae	MEGA	NCLDV	0.5148252341557557	UBI
MEGA1090	Megaviridae	MEGA	NCLDV	0.7127634379462742	UBI
MEGA1093	Megaviridae	MEGA	NCLDV	0.16878316368117266	UBI
MEGA1094	Megaviridae	MEGA	NCLDV	0.048025121267105335	EPI
MEGA1095	Megaviridae	MEGA	NCLDV	0.6255013553675298	UBI
MEGA1097	Megaviridae	MEGA	NCLDV	0.6255013553675298	UBI
MEGA1098	Megaviridae	MEGA	NCLDV	0.6255013553675298	UBI
MEGA1099	Megaviridae	MEGA	NCLDV	0.6255013553675298	UBI
MEGA1100	Megaviridae	MEGA	NCLDV	0.41552026655116503	UBI
MEGA1101	Megaviridae	MEGA	NCLDV	0.10468300267229239	UBI
MEGA1102	Megaviridae	MEGA	NCLDV	0.023253539132238876	EPI
MEGA1103	Megaviridae	MEGA	NCLDV	0.5478305700231141	UBI
MEGA1104	Megaviridae	MEGA	NCLDV	0.6255013553675298	UBI
MEGA1105	Megaviridae	MEGA	NCLDV	0.6138447268099015	UBI
MEGA1106	Megaviridae	MEGA	NCLDV	0.22630362749369196	UBI
MEGA1107	Megaviridae	MEGA	NCLDV	0.6138447268099015	UBI
MEGA1108	Megaviridae	MEGA	NCLDV	0.41552026655116503	UBI
MEGA1110	Megaviridae	MEGA	NCLDV	0.5478305700231141	UBI
MEGA1111	Megaviridae	MEGA	NCLDV	0.7127634379462742	UBI
MEGA1112	Megaviridae	MEGA	NCLDV	0.6138447268099015	UBI
MEGA1115	Megaviridae	MEGA	NCLDV	0.6255013553675298	UBI
MEGA1116	Megaviridae	MEGA	NCLDV	0.6138447268099015	UBI
MEGA1117	Megaviridae	MEGA	NCLDV	0.5478305700231141	UBI
MEGA1120	Megaviridae	MEGA	NCLDV	0.14217108179081248	UBI
MEGA1122	Megaviridae	MEGA	NCLDV	0.14217108179081248	UBI
MEGA1123	Megaviridae	MEGA	NCLDV	0.6255013553675298	UBI
MEGA1124	Megaviridae	MEGA	NCLDV	0.8060787277572858	UBI
MEGA1125	Megaviridae	MEGA	NCLDV	0.6138447268099015	UBI
MEGA1128	Megaviridae	MEGA	NCLDV	0.6138447268099015	UBI
MEGA1129	Megaviridae	MEGA	NCLDV	0.6255013553675298	UBI
MEGA1131	Megaviridae	MEGA	NCLDV	0.41552026655116503	UBI
MEGA1134	Megaviridae	MEGA	NCLDV	0.708931169611314	UBI
MEGA1135	Megaviridae	MEGA	NCLDV	0.03204642736355727	EPI
MEGA1137	Megaviridae	MEGA	NCLDV	0.6255013553675298	UBI
MEGA1138	Megaviridae	MEGA	NCLDV	0.6138447268099015	UBI
MEGA1141	Megaviridae	MEGA	NCLDV	0.41552026655116503	UBI
MEGA1143	Megaviridae	MEGA	NCLDV	0.41552026655116503	UBI
MEGA1144	Megaviridae	MEGA	NCLDV	0.39788933336876287	UBI
MEGA1145	Megaviridae	MEGA	NCLDV	0.6255013553675298	UBI
MEGA1147	Megaviridae	MEGA	NCLDV	0.6255013553675298	UBI
MEGA1148	Megaviridae	MEGA	NCLDV	0.6138447268099015	UBI
MEGA1150	Megaviridae	MEGA	NCLDV	0.6138447268099015	UBI
MEGA1151	Megaviridae	MEGA	NCLDV	0.6255013553675298	UBI
MEGA1154	Megaviridae	MEGA	NCLDV	0.6255013553675298	UBI
MEGA1155	Megaviridae	MEGA	NCLDV	0.41552026655116503	UBI
MEGA1156	Megaviridae	MEGA	NCLDV	0.6138447268099015	UBI
MEGA1157	Megaviridae	MEGA	NCLDV	0.6255013553675298	UBI
MEGA1158	Megaviridae	MEGA	NCLDV	0.41552026655116503	UBI
MEGA1159	Megaviridae	MEGA	NCLDV	0.4300390754861523	UBI
MEGA1160	Megaviridae	MEGA	NCLDV	0.6255013553675298	UBI
MEGA1161	Megaviridae	MEGA	NCLDV	0.6138447268099015	UBI
MEGA1162	Megaviridae	MEGA	NCLDV	0.6255013553675298	UBI
MEGA1163	Megaviridae	MEGA	NCLDV	0.6255013553675298	UBI
MEGA1164	Megaviridae	MEGA	NCLDV	0.6255013553675298	UBI
MEGA1165	Megaviridae	MEGA	NCLDV	0.6138447268099015	UBI
MEGA1167	Megaviridae	MEGA	NCLDV	0.5478305700231141	UBI
MEGA1168	Megaviridae	MEGA	NCLDV	0.41552026655116503	UBI
MEGA1169	Megaviridae	MEGA	NCLDV	0.7127634379462742	UBI
MEGA1170	Megaviridae	MEGA	NCLDV	0.16930371727881238	UBI
MEGA1172	Megaviridae	MEGA	NCLDV	0.5856575060972002	UBI
MEGA1173	Megaviridae	MEGA	NCLDV	0.0855605583945344	UBI
MEGA1174	Megaviridae	MEGA	NCLDV	0.6255013553675298	UBI
MEGA1175	Megaviridae	MEGA	NCLDV	0.6138447268099015	UBI
MEGA1176	Megaviridae	MEGA	NCLDV	0.03445464694845203	EPI
MEGA1177	Megaviridae	MEGA	NCLDV	0.6138447268099015	UBI
MEGA1179	Megaviridae	MEGA	NCLDV	0.4671638692580432	UBI
MEGA1180	Megaviridae	MEGA	NCLDV	0.6138447268099015	UBI
MEGA1181	Megaviridae	MEGA	NCLDV	0.6255013553675298	UBI
MEGA1183	Megaviridae	MEGA	NCLDV	0.6138447268099015	UBI
MEGA1184	Megaviridae	MEGA	NCLDV	0.6255013553675298	UBI
MEGA1185	Megaviridae	MEGA	NCLDV	0.41552026655116503	UBI
MEGA1186	Megaviridae	MEGA	NCLDV	0.5478305700231141	UBI
MEGA1187	Megaviridae	MEGA	NCLDV	0.6255013553675298	UBI
MEGA1189	Megaviridae	MEGA	NCLDV	0.10468300267229239	UBI
MEGA1191	Megaviridae	MEGA	NCLDV	0.09065518577608976	UBI
MEGA1192	Megaviridae	MEGA	NCLDV	0.6255013553675298	UBI
MEGA1193	Megaviridae	MEGA	NCLDV	0.03038101640612157	EPI
MEGA1194	Megaviridae	MEGA	NCLDV	0.5478305700231141	UBI
MEGA1195	Megaviridae	MEGA	NCLDV	0.22630362749369196	UBI
MEGA1196	Megaviridae	MEGA	NCLDV	0.029596016199248475	EPI
MEGA1197	Megaviridae	MEGA	NCLDV	0.9426838741036778	UBI
MEGA1199	Megaviridae	MEGA	NCLDV	0.6255013553675298	UBI
MEGA1200	Megaviridae	MEGA	NCLDV	0.6782861758989139	UBI
MEGA1201	Megaviridae	MEGA	NCLDV	0.36142215616745543	UBI
MEGA1205	Megaviridae	MEGA	NCLDV	0.41552026655116503	UBI
MEGA1206	Megaviridae	MEGA	NCLDV	0.41552026655116503	UBI
MEGA1207	Megaviridae	MEGA	NCLDV	0.41552026655116503	UBI
MEGA1208	Megaviridae	MEGA	NCLDV	0.5478305700231141	UBI
MEGA1211	Megaviridae	MEGA	NCLDV	0.6255013553675298	UBI
MEGA1212	Megaviridae	MEGA	NCLDV	0.5647496647359754	UBI
MEGA1213	Megaviridae	MEGA	NCLDV	0.6138447268099015	UBI
MEGA1215	Megaviridae	MEGA	NCLDV	0.6255013553675298	UBI
MEGA1216	Megaviridae	MEGA	NCLDV	0.6255013553675298	UBI
MEGA1217	Megaviridae	MEGA	NCLDV	0.5478305700231141	UBI
MEGA1218	Megaviridae	MEGA	NCLDV	0.6255013553675298	UBI
MEGA1219	Megaviridae	MEGA	NCLDV	0.6138447268099015	UBI
MEGA1220	Megaviridae	MEGA	NCLDV	0.6138447268099015	UBI
MEGA1223	Megaviridae	MEGA	NCLDV	0.36142215616745543	UBI
MEGA1225	Megaviridae	MEGA	NCLDV	0.41552026655116503	UBI
MEGA1226	Megaviridae	MEGA	NCLDV	0.6138447268099015	UBI
MEGA1227	Megaviridae	MEGA	NCLDV	0.6138447268099015	UBI
MEGA1228	Megaviridae	MEGA	NCLDV	0.5472681162997897	UBI
MEGA1230	Megaviridae	MEGA	NCLDV	0.6255013553675298	UBI
MEGA1232	Megaviridae	MEGA	NCLDV	0.22630362749369196	UBI
MEGA1233	Megaviridae	MEGA	NCLDV	0.6255013553675298	UBI
MEGA1237	Megaviridae	MEGA	NCLDV	0.6138447268099015	UBI
MEGA1238	Megaviridae	MEGA	NCLDV	0.6255013553675298	UBI
MEGA1239	Megaviridae	MEGA	NCLDV	0.6255013553675298	UBI
MEGA1240	Megaviridae	MEGA	NCLDV	0.22630362749369196	UBI
MEGA1241	Megaviridae	MEGA	NCLDV	0.6255013553675298	UBI
MEGA1242	Megaviridae	MEGA	NCLDV	0.6255013553675298	UBI
MEGA1243	Megaviridae	MEGA	NCLDV	0.6255013553675298	UBI
MEGA1245	Megaviridae	MEGA	NCLDV	0.6255013553675298	UBI
MEGA1246	Megaviridae	MEGA	NCLDV	0.6255013553675298	UBI
MEGA1248	Megaviridae	MEGA	NCLDV	0.14217108179081248	UBI
MEGA1249	Megaviridae	MEGA	NCLDV	0.6255013553675298	UBI
MEGA1250	Megaviridae	MEGA	NCLDV	0.9426838741036778	UBI
MEGA1252	Megaviridae	MEGA	NCLDV	0.21574741448270707	UBI
MEGA1254	Megaviridae	MEGA	NCLDV	0.41552026655116503	UBI
MEGA1255	Megaviridae	MEGA	NCLDV	0.6255013553675298	UBI
MEGA1256	Megaviridae	MEGA	NCLDV	0.6255013553675298	UBI
MEGA1257	Megaviridae	MEGA	NCLDV	0.3090596989848731	UBI
MEGA1260	Megaviridae	MEGA	NCLDV	0.5478305700231141	UBI
MEGA1261	Megaviridae	MEGA	NCLDV	0.6255013553675298	UBI
MEGA1262	Megaviridae	MEGA	NCLDV	0.41552026655116503	UBI
MEGA1264	Megaviridae	MEGA	NCLDV	0.41552026655116503	UBI
MEGA1268	Megaviridae	MEGA	NCLDV	0.41552026655116503	UBI
MEGA1270	Megaviridae	MEGA	NCLDV	0.36142215616745543	UBI
MEGA1271	Megaviridae	MEGA	NCLDV	0.10468300267229239	UBI
MEGA1273	Megaviridae	MEGA	NCLDV	0.6138447268099015	UBI
MEGA1275	Megaviridae	MEGA	NCLDV	0.41552026655116503	UBI
MEGA1276	Megaviridae	MEGA	NCLDV	0.6255013553675298	UBI
MEGA1277	Megaviridae	MEGA	NCLDV	0.6255013553675298	UBI
MEGA1278	Megaviridae	MEGA	NCLDV	0.13379577696891748	UBI
MEGA1279	Megaviridae	MEGA	NCLDV	0.36142215616745543	UBI
MEGA1280	Megaviridae	MEGA	NCLDV	0.6255013553675298	UBI
MEGA1282	Megaviridae	MEGA	NCLDV	0.6255013553675298	UBI
MEGA1283	Megaviridae	MEGA	NCLDV	0.6138447268099015	UBI
MEGA1284	Megaviridae	MEGA	NCLDV	0.6138447268099015	UBI
MEGA1285	Megaviridae	MEGA	NCLDV	0.6255013553675298	UBI
MEGA1286	Megaviridae	MEGA	NCLDV	0.6138447268099015	UBI
MEGA1287	Megaviridae	MEGA	NCLDV	0.41552026655116503	UBI
MEGA1288	Megaviridae	MEGA	NCLDV	0.6255013553675298	UBI
MEGA1289	Megaviridae	MEGA	NCLDV	0.5478305700231141	UBI
MEGA1292	Megaviridae	MEGA	NCLDV	0.13379577696891748	UBI
MEGA1293	Megaviridae	MEGA	NCLDV	0.36142215616745543	UBI
MEGA1294	Megaviridae	MEGA	NCLDV	0.1352745010924056	UBI
MEGA1295	Megaviridae	MEGA	NCLDV	0.7280508778641765	UBI
MEGA1296	Megaviridae	MEGA	NCLDV	0.6778949666077912	UBI
MEGA1298	Megaviridae	MEGA	NCLDV	0.22630362749369196	UBI
MEGA1300	Megaviridae	MEGA	NCLDV	0.6138447268099015	UBI
MEGA1302	Megaviridae	MEGA	NCLDV	0.41552026655116503	UBI
MEGA1303	Megaviridae	MEGA	NCLDV	0.6138447268099015	UBI
MEGA1304	Megaviridae	MEGA	NCLDV	0.6138447268099015	UBI
MEGA1306	Megaviridae	MEGA	NCLDV	0.6255013553675298	UBI
MEGA1307	Megaviridae	MEGA	NCLDV	0.6138447268099015	UBI
MEGA1309	Megaviridae	MEGA	NCLDV	0.41552026655116503	UBI
MEGA1310	Megaviridae	MEGA	NCLDV	0.6138447268099015	UBI
MEGA1311	Megaviridae	MEGA	NCLDV	0.22630362749369196	UBI
MEGA1312	Megaviridae	MEGA	NCLDV	0.6255013553675298	UBI
MEGA1313	Megaviridae	MEGA	NCLDV	0.12930399112800126	UBI
MEGA1314	Megaviridae	MEGA	NCLDV	0.6138447268099015	UBI
MEGA1315	Megaviridae	MEGA	NCLDV	0.20816555927554117	UBI
MEGA1319	Megaviridae	MEGA	NCLDV	0.6138447268099015	UBI
MEGA1321	Megaviridae	MEGA	NCLDV	0.6138447268099015	UBI
MEGA1322	Megaviridae	MEGA	NCLDV	0.6138447268099015	UBI
MEGA1323	Megaviridae	MEGA	NCLDV	0.6842500996871118	UBI
MEGA1324	Megaviridae	MEGA	NCLDV	0.6255013553675298	UBI
MEGA1325	Megaviridae	MEGA	NCLDV	0.41552026655116503	UBI
MEGA1326	Megaviridae	MEGA	NCLDV	0.8216457239197237	UBI
MEGA1327	Megaviridae	MEGA	NCLDV	0.05093273310619892	UBI
MEGA1328	Megaviridae	MEGA	NCLDV	0.6255013553675298	UBI
MEGA1330	Megaviridae	MEGA	NCLDV	0.014460204385057244	EPI
MEGA1331	Megaviridae	MEGA	NCLDV	0.5478305700231141	UBI
MEGA1332	Megaviridae	MEGA	NCLDV	0.6255013553675298	UBI
MEGA1333	Megaviridae	MEGA	NCLDV	0.10468300267229239	UBI
MEGA1334	Megaviridae	MEGA	NCLDV	0.8186088337590681	UBI
MEGA1337	Megaviridae	MEGA	NCLDV	0.22630362749369196	UBI
MEGA1339	Megaviridae	MEGA	NCLDV	0.14217108179081248	UBI
MEGA1340	Megaviridae	MEGA	NCLDV	0.38495785561499674	UBI
MEGA1341	Megaviridae	MEGA	NCLDV	0.41552026655116503	UBI
MEGA1342	Megaviridae	MEGA	NCLDV	0.6255013553675298	UBI
MEGA1343	Megaviridae	MEGA	NCLDV	0.6255013553675298	UBI
MEGA1344	Megaviridae	MEGA	NCLDV	0.6255013553675298	UBI
MEGA1346	Megaviridae	MEGA	NCLDV	0.6138447268099015	UBI
MEGA1348	Megaviridae	MEGA	NCLDV	0.6255013553675298	UBI
MEGA1350	Megaviridae	MEGA	NCLDV	0.36041202888020507	UBI
MEGA1352	Megaviridae	MEGA	NCLDV	0.5845841093386308	UBI
MEGA1353	Megaviridae	MEGA	NCLDV	0.7127634379462742	UBI
MEGA1354	Megaviridae	MEGA	NCLDV	0.6255013553675298	UBI
MEGA1355	Megaviridae	MEGA	NCLDV	0.4664766937448679	UBI
MEGA1356	Megaviridae	MEGA	NCLDV	0.41552026655116503	UBI
MEGA1357	Megaviridae	MEGA	NCLDV	0.41552026655116503	UBI
MEGA1358	Megaviridae	MEGA	NCLDV	0.41552026655116503	UBI
MEGA1359	Megaviridae	MEGA	NCLDV	0.41552026655116503	UBI
MEGA1360	Megaviridae	MEGA	NCLDV	0.0232840619039618	EPI
MEGA1363	Megaviridae	MEGA	NCLDV	0.10468300267229239	UBI
MEGA1364	Megaviridae	MEGA	NCLDV	0.14217108179081248	UBI
MEGA1365	Megaviridae	MEGA	NCLDV	0.15173507856125104	UBI
MEGA1367	Megaviridae	MEGA	NCLDV	0.41552026655116503	UBI
MEGA1368	Megaviridae	MEGA	NCLDV	0.1028060247490173	UBI
MEGA1370	Megaviridae	MEGA	NCLDV	0.6255013553675298	UBI
MEGA1371	Megaviridae	MEGA	NCLDV	0.36142215616745543	UBI
MEGA1373	Megaviridae	MEGA	NCLDV	0.41552026655116503	UBI
MEGA1374	Megaviridae	MEGA	NCLDV	0.36142215616745543	UBI
MEGA1375	Megaviridae	MEGA	NCLDV	0.9594631052428917	UBI
MEGA1378	Megaviridae	MEGA	NCLDV	0.6255013553675298	UBI
MEGA1380	Megaviridae	MEGA	NCLDV	0.04743449746606642	Core MES
MEGA1381	Megaviridae	MEGA	NCLDV	0.08251120666676179	UBI
MEGA1382	Megaviridae	MEGA	NCLDV	0.36142215616745543	UBI
MEGA1383	Megaviridae	MEGA	NCLDV	0.14217108179081248	UBI
MEGA1384	Megaviridae	MEGA	NCLDV	0.4704072257330554	UBI
MEGA1385	Megaviridae	MEGA	NCLDV	0.41552026655116503	UBI
MEGA1386	Megaviridae	MEGA	NCLDV	0.41552026655116503	UBI
MEGA1388	Megaviridae	MEGA	NCLDV	0.0417566117593104	EPI
MEGA1389	Megaviridae	MEGA	NCLDV	0.6138447268099015	UBI
MEGA1390	Megaviridae	MEGA	NCLDV	0.36142215616745543	UBI
MEGA1391	Megaviridae	MEGA	NCLDV	0.6138447268099015	UBI
MEGA1393	Megaviridae	MEGA	NCLDV	0.6138447268099015	UBI
MEGA1394	Megaviridae	MEGA	NCLDV	0.41552026655116503	UBI
MEGA1395	Megaviridae	MEGA	NCLDV	0.22630362749369196	UBI
MEGA1396	Megaviridae	MEGA	NCLDV	0.6255013553675298	UBI
MEGA1397	Megaviridae	MEGA	NCLDV	0.6255013553675298	UBI
MEGA1398	Megaviridae	MEGA	NCLDV	0.6138447268099015	UBI
MEGA1399	Megaviridae	MEGA	NCLDV	0.36142215616745543	UBI
MEGA1400	Megaviridae	MEGA	NCLDV	0.6138447268099015	UBI
MEGA1401	Megaviridae	MEGA	NCLDV	0.19270933089231165	UBI
MEGA1402	Megaviridae	MEGA	NCLDV	0.13379577696891748	UBI
MEGA1403	Megaviridae	MEGA	NCLDV	0.6255013553675298	UBI
MEGA1404	Megaviridae	MEGA	NCLDV	0.5747858676475476	UBI
MEGA1406	Megaviridae	MEGA	NCLDV	0.19270933089231165	UBI
MEGA1408	Megaviridae	MEGA	NCLDV	0.1352745010924056	UBI
MEGA1409	Megaviridae	MEGA	NCLDV	0.6255013553675298	UBI
MEGA1410	Megaviridae	MEGA	NCLDV	0.41552026655116503	UBI
MEGA1411	Megaviridae	MEGA	NCLDV	0.36142215616745543	UBI
MEGA1412	Megaviridae	MEGA	NCLDV	0.005936093879367611	EPI
MEGA1413	Megaviridae	MEGA	NCLDV	0.9375455349971563	UBI
MEGA1414	Megaviridae	MEGA	NCLDV	0.6138447268099015	UBI
MEGA1415	Megaviridae	MEGA	NCLDV	0.41552026655116503	UBI
MEGA1416	Megaviridae	MEGA	NCLDV	0.6255013553675298	UBI
MEGA1418	Megaviridae	MEGA	NCLDV	0.346661186607719	UBI
MEGA1420	Megaviridae	MEGA	NCLDV	0.02044595681998505	EPI
MEGA1422	Megaviridae	MEGA	NCLDV	0.6255013553675298	UBI
MEGA1423	Megaviridae	MEGA	NCLDV	0.41552026655116503	UBI
MEGA1424	Megaviridae	MEGA	NCLDV	0.10468300267229239	UBI
MEGA1425	Megaviridae	MEGA	NCLDV	0.8299457847359281	UBI
MEGA1426	Megaviridae	MEGA	NCLDV	0.5246383310782593	UBI
MEGA1427	Megaviridae	MEGA	NCLDV	0.41552026655116503	UBI
MEGA1428	Megaviridae	MEGA	NCLDV	0.6255013553675298	UBI
MEGA1430	Megaviridae	MEGA	NCLDV	0.4927470566340221	UBI
MEGA1431	Megaviridae	MEGA	NCLDV	0.18238423696871423	UBI
MEGA1432	Megaviridae	MEGA	NCLDV	0.0050391445040654575	EPI
MEGA1433	Megaviridae	MEGA	NCLDV	0.6138447268099015	UBI
MEGA1434	Megaviridae	MEGA	NCLDV	0.36142215616745543	UBI
MEGA1436	Megaviridae	MEGA	NCLDV	0.018175509350086348	EPI
MEGA1437	Megaviridae	MEGA	NCLDV	0.7142536870258269	UBI
MEGA1438	Megaviridae	MEGA	NCLDV	0.6255013553675298	UBI
MEGA1439	Megaviridae	MEGA	NCLDV	0.6138447268099015	UBI
MEGA1440	Megaviridae	MEGA	NCLDV	0.8839004145024753	UBI
MEGA1441	Megaviridae	MEGA	NCLDV	0.5478305700231141	UBI
MEGA1442	Megaviridae	MEGA	NCLDV	0.014841998732330284	EPI
MEGA1443	Megaviridae	MEGA	NCLDV	0.6138447268099015	UBI
MEGA1444	Megaviridae	MEGA	NCLDV	0.0055775643526015505	EPI
MEGA1445	Megaviridae	MEGA	NCLDV	0.06197719068656147	UBI
MEGA1447	Megaviridae	MEGA	NCLDV	0.0016218425805846288	EPI
MEGA1448	Megaviridae	MEGA	NCLDV	0.5478305700231141	UBI
MEGA1449	Megaviridae	MEGA	NCLDV	0.6138447268099015	UBI
MEGA1450	Megaviridae	MEGA	NCLDV	0.6138447268099015	UBI
MEGA1451	Megaviridae	MEGA	NCLDV	0.6138447268099015	UBI
MEGA1453	Megaviridae	MEGA	NCLDV	0.6255013553675298	UBI
MEGA1456	Megaviridae	MEGA	NCLDV	0.6255013553675298	UBI
MEGA1457	Megaviridae	MEGA	NCLDV	0.22630362749369196	UBI
MEGA1458	Megaviridae	MEGA	NCLDV	0.6138447268099015	UBI
MEGA1459	Megaviridae	MEGA	NCLDV	0.5185808872105834	UBI
MEGA1462	Megaviridae	MEGA	NCLDV	0.6255013553675298	UBI
MEGA1463	Megaviridae	MEGA	NCLDV	0.6255013553675298	UBI
MEGA1464	Megaviridae	MEGA	NCLDV	0.6255013553675298	UBI
MEGA1465	Megaviridae	MEGA	NCLDV	0.6138447268099015	UBI
MEGA1466	Megaviridae	MEGA	NCLDV	0.7280508778641765	UBI
MEGA1467	Megaviridae	MEGA	NCLDV	0.6138447268099015	UBI
MEGA1468	Megaviridae	MEGA	NCLDV	0.6138447268099015	UBI
MEGA1472	Megaviridae	MEGA	NCLDV	0.6255013553675298	UBI
MEGA1473	Megaviridae	MEGA	NCLDV	0.10468300267229239	UBI
MEGA1474	Megaviridae	MEGA	NCLDV	0.5478305700231141	UBI
MEGA1475	Megaviridae	MEGA	NCLDV	0.41552026655116503	UBI
MEGA1476	Megaviridae	MEGA	NCLDV	0.41552026655116503	UBI
MEGA1477	Megaviridae	MEGA	NCLDV	0.6255013553675298	UBI
MEGA1478	Megaviridae	MEGA	NCLDV	0.5478305700231141	UBI
MEGA1481	Megaviridae	MEGA	NCLDV	0.7280508778641765	UBI
MEGA1482	Megaviridae	MEGA	NCLDV	0.6255013553675298	UBI
MEGA1483	Megaviridae	MEGA	NCLDV	0.6138447268099015	UBI
MEGA1484	Megaviridae	MEGA	NCLDV	0.48322535327953264	UBI
MEGA1485	Megaviridae	MEGA	NCLDV	0.6255013553675298	UBI
MEGA1486	Megaviridae	MEGA	NCLDV	0.5478305700231141	UBI
MEGA1487	Megaviridae	MEGA	NCLDV	0.6255013553675298	UBI
MEGA1488	Megaviridae	MEGA	NCLDV	0.6255013553675298	UBI
MEGA1489	Megaviridae	MEGA	NCLDV	0.6138447268099015	UBI
MEGA1490	Megaviridae	MEGA	NCLDV	0.6138447268099015	UBI
MEGA1491	Megaviridae	MEGA	NCLDV	0.41552026655116503	UBI
MEGA1492	Megaviridae	MEGA	NCLDV	0.6255013553675298	UBI
MEGA1494	Megaviridae	MEGA	NCLDV	0.6138447268099015	UBI
MEGA1495	Megaviridae	MEGA	NCLDV	0.6138447268099015	UBI
MEGA1497	Megaviridae	MEGA	NCLDV	0.6138447268099015	UBI
MEGA1498	Megaviridae	MEGA	NCLDV	0.6138447268099015	UBI
MEGA1500	Megaviridae	MEGA	NCLDV	0.14217108179081248	UBI
MEGA1501	Megaviridae	MEGA	NCLDV	0.6138447268099015	UBI
MEGA1502	Megaviridae	MEGA	NCLDV	0.5357086686334719	UBI
MEGA1503	Megaviridae	MEGA	NCLDV	0.36142215616745543	UBI
MEGA1505	Megaviridae	MEGA	NCLDV	0.6255013553675298	UBI
MEGA1506	Megaviridae	MEGA	NCLDV	0.6138447268099015	UBI
MEGA1507	Megaviridae	MEGA	NCLDV	0.545031436792078	UBI
MEGA1508	Megaviridae	MEGA	NCLDV	0.015312678039101841	EPI
MEGA1509	Megaviridae	MEGA	NCLDV	0.6782861758989139	UBI
MEGA1510	Megaviridae	MEGA	NCLDV	0.5478305700231141	UBI
MEGA1511	Megaviridae	MEGA	NCLDV	0.41552026655116503	UBI
MEGA1512	Megaviridae	MEGA	NCLDV	0.6138447268099015	UBI
MEGA1513	Megaviridae	MEGA	NCLDV	0.10468300267229239	UBI
MEGA1515	Megaviridae	MEGA	NCLDV	0.6138447268099015	UBI
MEGA1516	Megaviridae	MEGA	NCLDV	0.6138447268099015	UBI
MEGA1517	Megaviridae	MEGA	NCLDV	0.06861680939609861	UBI
MEGA1518	Megaviridae	MEGA	NCLDV	0.41552026655116503	UBI
MEGA1519	Megaviridae	MEGA	NCLDV	0.6255013553675298	UBI
MEGA1520	Megaviridae	MEGA	NCLDV	0.05055995133218963	UBI
MEGA1521	Megaviridae	MEGA	NCLDV	0.22630362749369196	UBI
MEGA1522	Megaviridae	MEGA	NCLDV	0.5478305700231141	UBI
MEGA1523	Megaviridae	MEGA	NCLDV	0.06159873243984065	UBI
MEGA1524	Megaviridae	MEGA	NCLDV	0.13379577696891748	UBI
MEGA1525	Megaviridae	MEGA	NCLDV	0.313034193465663	UBI
MEGA1526	Megaviridae	MEGA	NCLDV	0.41552026655116503	UBI
MEGA1527	Megaviridae	MEGA	NCLDV	0.6138447268099015	UBI
MEGA1528	Megaviridae	MEGA	NCLDV	0.22630362749369196	UBI
MEGA1529	Megaviridae	MEGA	NCLDV	0.41552026655116503	UBI
MEGA1530	Megaviridae	MEGA	NCLDV	0.6255013553675298	UBI
MEGA1531	Megaviridae	MEGA	NCLDV	0.6255013553675298	UBI
MEGA1532	Megaviridae	MEGA	NCLDV	0.36142215616745543	UBI
MEGA1533	Megaviridae	MEGA	NCLDV	0.5478305700231141	UBI
MEGA1534	Megaviridae	MEGA	NCLDV	0.5478305700231141	UBI
MEGA1535	Megaviridae	MEGA	NCLDV	0.16008171106387178	UBI
MEGA1536	Megaviridae	MEGA	NCLDV	0.10468300267229239	UBI
MEGA1537	Megaviridae	MEGA	NCLDV	1.8317631323470842e-4	Core MES
MEGA1538	Megaviridae	MEGA	NCLDV	4.0454300064905626e-6	MES
MEGA1539	Megaviridae	MEGA	NCLDV	2.417106218972876e-4	MES
MEGA1540	Megaviridae	MEGA	NCLDV	4.860171244736547e-6	MES
MEGA1541	Megaviridae	MEGA	NCLDV	0.6138447268099015	UBI
MEGA1542	Megaviridae	MEGA	NCLDV	0.14217108179081248	UBI
MEGA1543	Megaviridae	MEGA	NCLDV	0.36142215616745543	UBI
MEGA1544	Megaviridae	MEGA	NCLDV	0.14217108179081248	UBI
MEGA1545	Megaviridae	MEGA	NCLDV	0.01832380898451375	EPI
MEGA1546	Megaviridae	MEGA	NCLDV	0.3687403058979815	UBI
MEGA1547	Megaviridae	MEGA	NCLDV	0.6138447268099015	UBI
MEGA1548	Megaviridae	MEGA	NCLDV	0.6255013553675298	UBI
MEGA1549	Megaviridae	MEGA	NCLDV	0.5478305700231141	UBI
MEGA1550	Megaviridae	MEGA	NCLDV	0.08624018362534432	UBI
MEGA1551	Megaviridae	MEGA	NCLDV	0.6255013553675298	UBI
MEGA1552	Megaviridae	MEGA	NCLDV	0.03445464694845203	EPI
MEGA1553	Megaviridae	MEGA	NCLDV	0.41552026655116503	UBI
MEGA1554	Megaviridae	MEGA	NCLDV	0.5478305700231141	UBI
MEGA1555	Megaviridae	MEGA	NCLDV	0.41552026655116503	UBI
MEGA1556	Megaviridae	MEGA	NCLDV	0.41552026655116503	UBI
MEGA1557	Megaviridae	MEGA	NCLDV	0.6255013553675298	UBI
MEGA1558	Megaviridae	MEGA	NCLDV	0.41552026655116503	UBI
MEGA1559	Megaviridae	MEGA	NCLDV	0.5327391852748882	UBI
MEGA1560	Megaviridae	MEGA	NCLDV	0.36142215616745543	UBI
MEGA1561	Megaviridae	MEGA	NCLDV	0.06197719068656147	UBI
MEGA1562	Megaviridae	MEGA	NCLDV	0.6255013553675298	UBI
MEGA1563	Megaviridae	MEGA	NCLDV	0.13379577696891748	UBI
MEGA1564	Megaviridae	MEGA	NCLDV	0.6255013553675298	UBI
MEGA1565	Megaviridae	MEGA	NCLDV	0.14399356372010574	UBI
MEGA1566	Megaviridae	MEGA	NCLDV	0.41552026655116503	UBI
MEGA1567	Megaviridae	MEGA	NCLDV	0.6138447268099015	UBI
MEGA1568	Megaviridae	MEGA	NCLDV	0.22630362749369196	UBI
MEGA1569	Megaviridae	MEGA	NCLDV	0.0055775643526015505	EPI
MEGA1570	Megaviridae	MEGA	NCLDV	0.36142215616745543	UBI
MEGA1571	Megaviridae	MEGA	NCLDV	0.06197719068656147	UBI
MEGA1572	Megaviridae	MEGA	NCLDV	0.643099405186086	UBI
MEGA1573	Megaviridae	MEGA	NCLDV	0.5478305700231141	UBI
MEGA1574	Megaviridae	MEGA	NCLDV	0.01173937713049813	EPI
MEGA1575	Megaviridae	MEGA	NCLDV	0.22630362749369196	UBI
MEGA1576	Megaviridae	MEGA	NCLDV	0.025553621946662962	EPI
MEGA1577	Megaviridae	MEGA	NCLDV	0.5478305700231141	UBI
MEGA1579	Megaviridae	MEGA	NCLDV	0.0029565758820192405	Core MES
MEGA1580	Megaviridae	MEGA	NCLDV	0.6138447268099015	UBI
MEGA1587	Megaviridae	MEGA	NCLDV	3.530974132137184e-5	Core MES
MEGA1588	Megaviridae	MEGA	NCLDV	0.6138447268099015	UBI
MEGA1589	Megaviridae	MEGA	NCLDV	0.5478305700231141	UBI
MEGA1590	Megaviridae	MEGA	NCLDV	0.6255013553675298	UBI
MEGA1591	Megaviridae	MEGA	NCLDV	0.41552026655116503	UBI
MEGA1592	Megaviridae	MEGA	NCLDV	0.6138447268099015	UBI
MEGA1593	Megaviridae	MEGA	NCLDV	0.00665066902951959	EPI
MEGA1594	Megaviridae	MEGA	NCLDV	6.701184311881335e-4	EPI
MEGA1595	Megaviridae	MEGA	NCLDV	0.3355100891605902	UBI
MEGA1596	Megaviridae	MEGA	NCLDV	0.6138447268099015	UBI
MEGA1597	Megaviridae	MEGA	NCLDV	0.41552026655116503	UBI
MEGA1598	Megaviridae	MEGA	NCLDV	0.2800005962400184	UBI
MEGA1599	Megaviridae	MEGA	NCLDV	0.41552026655116503	UBI
MEGA1600	Megaviridae	MEGA	NCLDV	0.41552026655116503	UBI
MEGA1601	Megaviridae	MEGA	NCLDV	0.6138447268099015	UBI
MEGA1602	Megaviridae	MEGA	NCLDV	0.22630362749369196	UBI
MEGA1604	Megaviridae	MEGA	NCLDV	0.49663804377496584	UBI
MEGA1605	Megaviridae	MEGA	NCLDV	0.41552026655116503	UBI
MEGA1606	Megaviridae	MEGA	NCLDV	0.36142215616745543	UBI
MEGA1607	Megaviridae	MEGA	NCLDV	0.5478305700231141	UBI
MEGA1608	Megaviridae	MEGA	NCLDV	0.10338043565935486	UBI
MEGA1609	Megaviridae	MEGA	NCLDV	0.36142215616745543	UBI
MEGA1610	Megaviridae	MEGA	NCLDV	0.6138447268099015	UBI
MEGA1611	Megaviridae	MEGA	NCLDV	0.5402099332887164	UBI
MEGA1612	Megaviridae	MEGA	NCLDV	0.011748015614434271	EPI
MEGA1613	Megaviridae	MEGA	NCLDV	0.14949412844027724	UBI
MEGA1614	Megaviridae	MEGA	NCLDV	0.6255013553675298	UBI
MEGA1615	Megaviridae	MEGA	NCLDV	0.12018310212146896	UBI
MEGA1616	Megaviridae	MEGA	NCLDV	0.22630362749369196	UBI
MEGA1617	Megaviridae	MEGA	NCLDV	0.9494361401282712	UBI
MEGA1618	Megaviridae	MEGA	NCLDV	0.005134970043439069	EPI
MEGA1619	Megaviridae	MEGA	NCLDV	0.029596016199248475	EPI
MEGA1620	Megaviridae	MEGA	NCLDV	0.3603990491079251	UBI
MEGA1621	Megaviridae	MEGA	NCLDV	0.36142215616745543	UBI
MEGA1622	Megaviridae	MEGA	NCLDV	0.39788933336876287	UBI
MEGA1623	Megaviridae	MEGA	NCLDV	0.2313053651814695	UBI
MEGA1624	Megaviridae	MEGA	NCLDV	0.22630362749369196	UBI
MEGA1625	Megaviridae	MEGA	NCLDV	0.16716604217678266	UBI
MEGA1626	Megaviridae	MEGA	NCLDV	0.41552026655116503	UBI
MEGA1627	Megaviridae	MEGA	NCLDV	0.6138447268099015	UBI
MEGA1628	Megaviridae	MEGA	NCLDV	0.6255013553675298	UBI
MEGA1629	Megaviridae	MEGA	NCLDV	0.029181505123339068	EPI
MEGA1630	Megaviridae	MEGA	NCLDV	0.41552026655116503	UBI
MEGA1631	Megaviridae	MEGA	NCLDV	0.053991723973588035	UBI
MEGA1632	Megaviridae	MEGA	NCLDV	0.16055931231148854	UBI
MEGA1633	Megaviridae	MEGA	NCLDV	0.4152995663534225	UBI
MEGA1634	Megaviridae	MEGA	NCLDV	0.5478305700231141	UBI
MEGA1635	Megaviridae	MEGA	NCLDV	0.6255013553675298	UBI
MEGA1636	Megaviridae	MEGA	NCLDV	0.6138447268099015	UBI
MEGA1637	Megaviridae	MEGA	NCLDV	0.5901708244395679	UBI
MEGA1638	Megaviridae	MEGA	NCLDV	0.41552026655116503	UBI
MEGA1639	Megaviridae	MEGA	NCLDV	0.6138447268099015	UBI
MEGA1640	Megaviridae	MEGA	NCLDV	0.41552026655116503	UBI
MEGA1641	Megaviridae	MEGA	NCLDV	0.6782861758989139	UBI
MEGA1642	Megaviridae	MEGA	NCLDV	0.5901708244395679	UBI
MEGA1643	Megaviridae	MEGA	NCLDV	0.5655724243117296	UBI
MEGA1644	Megaviridae	MEGA	NCLDV	0.6138447268099015	UBI
MEGA1645	Megaviridae	MEGA	NCLDV	0.41552026655116503	UBI
MEGA1646	Megaviridae	MEGA	NCLDV	0.5655724243117296	UBI
MEGA1647	Megaviridae	MEGA	NCLDV	0.0880487760981665	UBI
MEGA1648	Megaviridae	MEGA	NCLDV	0.05992420528336005	UBI
MEGA1649	Megaviridae	MEGA	NCLDV	0.41552026655116503	UBI
MEGA1650	Megaviridae	MEGA	NCLDV	0.6138447268099015	UBI
MEGA1651	Megaviridae	MEGA	NCLDV	0.008357283006369957	EPI
MEGA1652	Megaviridae	MEGA	NCLDV	0.7280508778641765	UBI
MEGA1653	Megaviridae	MEGA	NCLDV	0.6138447268099015	UBI
MEGA1654	Megaviridae	MEGA	NCLDV	0.41552026655116503	UBI
MEGA1655	Megaviridae	MEGA	NCLDV	0.42011535482876533	UBI
MEGA1656	Megaviridae	MEGA	NCLDV	0.5478305700231141	UBI
MEGA1657	Megaviridae	MEGA	NCLDV	0.5478305700231141	UBI
MEGA1658	Megaviridae	MEGA	NCLDV	0.7280508778641765	UBI
MEGA1659	Megaviridae	MEGA	NCLDV	0.6842500996871118	UBI
MEGA1660	Megaviridae	MEGA	NCLDV	0.41552026655116503	UBI
MEGA1661	Megaviridae	MEGA	NCLDV	0.6255013553675298	UBI
MEGA1662	Megaviridae	MEGA	NCLDV	0.5655724243117296	UBI
MEGA1663	Megaviridae	MEGA	NCLDV	0.5655724243117296	UBI
MEGA1664	Megaviridae	MEGA	NCLDV	0.6255013553675298	UBI
MEGA1665	Megaviridae	MEGA	NCLDV	0.6255013553675298	UBI
MEGA1666	Megaviridae	MEGA	NCLDV	0.15924693012842467	UBI
MEGA1667	Megaviridae	MEGA	NCLDV	0.6138447268099015	UBI
MEGA1668	Megaviridae	MEGA	NCLDV	0.6842500996871118	UBI
MEGA1669	Megaviridae	MEGA	NCLDV	0.6138447268099015	UBI
MEGA1670	Megaviridae	MEGA	NCLDV	0.6842500996871118	UBI
MEGA1671	Megaviridae	MEGA	NCLDV	0.4290812079625012	UBI
MEGA1672	Megaviridae	MEGA	NCLDV	0.5245908656377989	UBI
MEGA1673	Megaviridae	MEGA	NCLDV	0.6666131405079455	UBI
MEGA1674	Megaviridae	MEGA	NCLDV	0.6255013553675298	UBI
MEGA1675	Megaviridae	MEGA	NCLDV	0.6255013553675298	UBI
MEGA1676	Megaviridae	MEGA	NCLDV	0.41552026655116503	UBI
MEGA1677	Megaviridae	MEGA	NCLDV	0.6138447268099015	UBI
MEGA1678	Megaviridae	MEGA	NCLDV	0.6138447268099015	UBI
MEGA1679	Megaviridae	MEGA	NCLDV	0.02795191852908536	EPI
MEGA1680	Megaviridae	MEGA	NCLDV	0.41552026655116503	UBI
MEGA1681	Megaviridae	MEGA	NCLDV	0.6255013553675298	UBI
MEGA1682	Megaviridae	MEGA	NCLDV	0.41552026655116503	UBI
MEGA1683	Megaviridae	MEGA	NCLDV	0.1098233785533635	UBI
MEGA1684	Megaviridae	MEGA	NCLDV	0.6138447268099015	UBI
MEGA1685	Megaviridae	MEGA	NCLDV	0.559520737137539	UBI
MEGA1686	Megaviridae	MEGA	NCLDV	0.41552026655116503	UBI
MEGA1687	Megaviridae	MEGA	NCLDV	0.27862466900176797	UBI
MEGA1688	Megaviridae	MEGA	NCLDV	0.5478305700231141	UBI
MEGA1689	Megaviridae	MEGA	NCLDV	0.6255013553675298	UBI
MEGA1690	Megaviridae	MEGA	NCLDV	0.006507525361517897	Core MES
MEGA1691	Megaviridae	MEGA	NCLDV	0.5478305700231141	UBI
MEGA1692	Megaviridae	MEGA	NCLDV	0.10433777523909321	UBI
MEGA1693	Megaviridae	MEGA	NCLDV	0.10468300267229239	UBI
MEGA1694	Megaviridae	MEGA	NCLDV	0.6138447268099015	UBI
MEGA1695	Megaviridae	MEGA	NCLDV	0.22630362749369196	UBI
MEGA1696	Megaviridae	MEGA	NCLDV	0.6255013553675298	UBI
MEGA1697	Megaviridae	MEGA	NCLDV	0.0013959066396000716	EPI
MEGA1698	Megaviridae	MEGA	NCLDV	0.32783603591218013	UBI
MEGA1699	Megaviridae	MEGA	NCLDV	0.13379577696891748	UBI
MEGA1700	Megaviridae	MEGA	NCLDV	0.10468300267229239	UBI
MEGA1701	Megaviridae	MEGA	NCLDV	0.5478305700231141	UBI
MEGA1702	Megaviridae	MEGA	NCLDV	0.03445464694845203	EPI
MEGA1703	Megaviridae	MEGA	NCLDV	0.10468300267229239	UBI
MEGA1704	Megaviridae	MEGA	NCLDV	0.6992395196089245	UBI
MEGA1705	Megaviridae	MEGA	NCLDV	0.21641969071775663	UBI
MEGA1706	Megaviridae	MEGA	NCLDV	0.02418505466154831	EPI
MEGA1707	Megaviridae	MEGA	NCLDV	0.10468300267229239	UBI
MEGA1708	Megaviridae	MEGA	NCLDV	0.6138447268099015	UBI
MEGA1709	Megaviridae	MEGA	NCLDV	0.6842500996871118	UBI
MEGA1710	Megaviridae	MEGA	NCLDV	0.010741226903399142	EPI
MEGA1711	Megaviridae	MEGA	NCLDV	0.6255013553675298	UBI
MEGA1712	Megaviridae	MEGA	NCLDV	0.6255013553675298	UBI
MEGA1713	Megaviridae	MEGA	NCLDV	0.08872723899962835	UBI
MEGA1714	Megaviridae	MEGA	NCLDV	0.029181505123339068	UBI
MEGA1715	Megaviridae	MEGA	NCLDV	0.03445464694845203	EPI
MEGA1716	Megaviridae	MEGA	NCLDV	0.10875346607097432	UBI
MEGA1717	Megaviridae	MEGA	NCLDV	0.6138447268099015	UBI
MEGA1718	Megaviridae	MEGA	NCLDV	0.24803225365821815	UBI
MEGA1719	Megaviridae	MEGA	NCLDV	0.8412466067079407	UBI
MEGA1720	Megaviridae	MEGA	NCLDV	0.14217108179081248	UBI
MEGA1721	Megaviridae	MEGA	NCLDV	0.7127634379462742	UBI
MEGA1722	Megaviridae	MEGA	NCLDV	3.8233289411660545e-4	MES
MEGA1723	Megaviridae	MEGA	NCLDV	0.029596016199248475	Core MES
MEGA1724	Megaviridae	MEGA	NCLDV	0.09781024596547448	UBI
MEGA1725	Megaviridae	MEGA	NCLDV	0.5478305700231141	UBI
MEGA1726	Megaviridae	MEGA	NCLDV	0.6138447268099015	UBI
MEGA1727	Megaviridae	MEGA	NCLDV	0.41552026655116503	UBI
MEGA1728	Megaviridae	MEGA	NCLDV	0.33462596469655387	UBI
MEGA1729	Megaviridae	MEGA	NCLDV	0.9731071697435101	UBI
MEGA1730	Megaviridae	MEGA	NCLDV	0.6782861758989139	UBI
MEGA1731	Megaviridae	MEGA	NCLDV	0.36142215616745543	UBI
MEGA1732	Megaviridae	MEGA	NCLDV	0.0011064620362138042	Core MES
MEGA1733	Megaviridae	MEGA	NCLDV	0.02133331170898698	Core MES
MEGA1734	Megaviridae	MEGA	NCLDV	0.002867905692411323	Core MES
MEGA1735	Megaviridae	MEGA	NCLDV	0.5478305700231141	UBI
MEGA1736	Megaviridae	MEGA	NCLDV	0.6255013553675298	UBI
MEGA1737	Megaviridae	MEGA	NCLDV	0.6255013553675298	UBI
MEGA1738	Megaviridae	MEGA	NCLDV	0.16930371727881238	UBI
MEGA1739	Megaviridae	MEGA	NCLDV	0.41552026655116503	UBI
MEGA1741	Megaviridae	MEGA	NCLDV	0.06197719068656147	UBI
MEGA1742	Megaviridae	MEGA	NCLDV	0.7204447103410583	UBI
MEGA1743	Megaviridae	MEGA	NCLDV	0.41552026655116503	UBI
MEGA1744	Megaviridae	MEGA	NCLDV	0.10468300267229239	UBI
MEGA1745	Megaviridae	MEGA	NCLDV	0.5478305700231141	UBI
MEGA1746	Megaviridae	MEGA	NCLDV	0.13379577696891748	UBI
MEGA1747	Megaviridae	MEGA	NCLDV	0.06159873243984065	UBI
MEGA1748	Megaviridae	MEGA	NCLDV	0.032750960353832854	EPI
MEGA1749	Megaviridae	MEGA	NCLDV	0.36142215616745543	UBI
MEGA1750	Megaviridae	MEGA	NCLDV	0.6138447268099015	UBI
MEGA1751	Megaviridae	MEGA	NCLDV	0.22630362749369196	UBI
MEGA1752	Megaviridae	MEGA	NCLDV	0.6138447268099015	UBI
MEGA1753	Megaviridae	MEGA	NCLDV	0.36142215616745543	UBI
MEGA1755	Megaviridae	MEGA	NCLDV	0.6255013553675298	UBI
MEGA1756	Megaviridae	MEGA	NCLDV	0.41552026655116503	UBI
MEGA1757	Megaviridae	MEGA	NCLDV	0.36142215616745543	UBI
MEGA1758	Megaviridae	MEGA	NCLDV	0.5478305700231141	UBI
MEGA1759	Megaviridae	MEGA	NCLDV	0.3523009355317224	UBI
MEGA1760	Megaviridae	MEGA	NCLDV	0.5478305700231141	UBI
MEGA1761	Megaviridae	MEGA	NCLDV	0.6138447268099015	UBI
MEGA1762	Megaviridae	MEGA	NCLDV	0.41552026655116503	UBI
MEGA1763	Megaviridae	MEGA	NCLDV	0.6138447268099015	UBI
MEGA1764	Megaviridae	MEGA	NCLDV	0.426700224202504	UBI
MEGA1765	Megaviridae	MEGA	NCLDV	0.22630362749369196	UBI
MEGA1766	Megaviridae	MEGA	NCLDV	0.6255013553675298	UBI
MEGA1767	Megaviridae	MEGA	NCLDV	0.5478305700231141	UBI
MEGA1768	Megaviridae	MEGA	NCLDV	0.41552026655116503	UBI
MEGA1769	Megaviridae	MEGA	NCLDV	0.6138447268099015	UBI
MEGA1770	Megaviridae	MEGA	NCLDV	0.41552026655116503	UBI
MEGA1771	Megaviridae	MEGA	NCLDV	0.5478305700231141	UBI
MEGA1772	Megaviridae	MEGA	NCLDV	0.41552026655116503	UBI
MEGA1773	Megaviridae	MEGA	NCLDV	0.6255013553675298	UBI
MEGA1774	Megaviridae	MEGA	NCLDV	0.05055995133218963	UBI
MEGA1775	Megaviridae	MEGA	NCLDV	0.5478305700231141	UBI
MEGA1776	Megaviridae	MEGA	NCLDV	0.22630362749369196	UBI
MEGA1777	Megaviridae	MEGA	NCLDV	0.6842500996871118	UBI
MEGA1778	Megaviridae	MEGA	NCLDV	0.6138447268099015	UBI
MEGA1779	Megaviridae	MEGA	NCLDV	0.6138447268099015	UBI
MEGA1780	Megaviridae	MEGA	NCLDV	0.36142215616745543	UBI
MEGA1781	Megaviridae	MEGA	NCLDV	0.16930371727881238	UBI
MEGA1782	Megaviridae	MEGA	NCLDV	0.5400296687567899	UBI
MEGA1783	Megaviridae	MEGA	NCLDV	0.36142215616745543	UBI
[truncated: 3,539 more rows]

## Sheet: TableS6 Prokaryote OTU associa
ID	Lineage	Taxogroup	Assemblage	p.value.bh	Eco Region
AACY020016122.205.1491	Bacteria;Verrucomicrobia;Opitutae;Puniceicoccales;Puniceicoccaceae	Verrucomicrobia	Prokaryote	0.6255013553675298	UBI
AACY020049127.555.2033	Bacteria;Proteobacteria;Gammaproteobacteria;Thiotrichales;Thiotrichaceae;Thiothrix	Gammaproteobacteria	Prokaryote	1.296374786095762e-5	EPI
AACY020057074.347.1847	Bacteria;Bacteroidetes;Flavobacteriia;Flavobacteriales;NS9 marine group	Bacteroidetes	Prokaryote	0.0012756065028954777	EPI
AACY020061762.7.1504	Bacteria;Proteobacteria;Gammaproteobacteria;Cellvibrionales;Spongiibacteraceae;BD1-7 clade	Gammaproteobacteria	Prokaryote	0.41552026655116503	UBI
AACY020065672.95.1597	Bacteria;Bacteroidetes;Flavobacteriia;Flavobacteriales;Flavobacteriaceae;Formosa	Bacteroidetes	Prokaryote	0.007659967423361024	EPI
AACY020075636.150.1670	Bacteria;Proteobacteria;Gammaproteobacteria;Xanthomonadales;JTB255 marine benthic group	Gammaproteobacteria	Prokaryote	4.1657034010552524e-4	EPI
AACY020095396.2822.4287	Bacteria;Proteobacteria;Alphaproteobacteria;SAR11 clade	Alphaproteobacteria	Prokaryote	5.498365002784579e-4	EPI
AACY020105546.1130.2631	Bacteria;Actinobacteria;Actinobacteria;PeM15	Actinobacteria	Prokaryote	8.935545398794149e-4	EPI
AACY020119224.701.2163	Bacteria;Proteobacteria;Alphaproteobacteria;Rickettsiales;SAR116 clade	Alphaproteobacteria	Prokaryote	6.221785534834154e-4	EPI
AACY020125801.1205.2714	Bacteria;Bacteroidetes;Flavobacteriia;Flavobacteriales;Flavobacteriaceae;NS5 marine group	Bacteroidetes	Prokaryote	1.0982495891627413e-4	EPI
AACY020125842.55.1493	Archaea;Euryarchaeota;Thermoplasmata;Thermoplasmatales;Marine Group II	Euryarchaeota	Prokaryote	4.163396416289319e-6	EPI
AACY020147130.655.2083	Archaea;Euryarchaeota;Thermoplasmata;Thermoplasmatales;Marine Group II	Euryarchaeota	Prokaryote	4.333115868362676e-6	EPI
AACY020159143.753.2263	Bacteria;Proteobacteria;Betaproteobacteria;Burkholderiales;Alcaligenaceae;MWH-UniP1 aquatic group	Betaproteobacteria	Prokaryote	0.015340372637247506	EPI
AACY020187844.576.1995	Archaea;Euryarchaeota;Thermoplasmata;Thermoplasmatales;Marine Group II	Euryarchaeota	Prokaryote	0.011175894113319654	EPI
AACY020207233.1273.2814	Bacteria;Marinimicrobia (SAR406 clade)	Marinimicrobia (SAR406 clade)	Prokaryote	8.471174705371891e-6	EPI
AACY020239062.128.1636	Bacteria;Bacteroidetes;Flavobacteriia;Flavobacteriales;Flavobacteriaceae;NS4 marine group	Bacteroidetes	Prokaryote	0.4835167177478874	UBI
AACY020259437.2024.3522	Bacteria;Bacteroidetes;Flavobacteriia;Flavobacteriales;Cryomorphaceae;uncultured	Bacteroidetes	Prokaryote	0.2068394880084555	UBI
AACY020273010.4139.5621	Bacteria;Proteobacteria;Alphaproteobacteria;Rhodospirillales;Rhodospirillaceae;uncultured	Alphaproteobacteria	Prokaryote	3.82225234050876e-5	EPI
AACY020276549.377.1886	Bacteria;Bacteroidetes;Flavobacteriia;Flavobacteriales;Flavobacteriaceae;NS5 marine group	Bacteroidetes	Prokaryote	2.834091600549017e-4	EPI
AACY020281370.38.1481	Archaea;Euryarchaeota;Thermoplasmata;Thermoplasmatales;Marine Group II	Euryarchaeota	Prokaryote	0.0011791538485551598	EPI
AACY020283857.132.1585	Bacteria;Proteobacteria;Alphaproteobacteria;SAR11 clade;Deep 1	Alphaproteobacteria	Prokaryote	8.471174705371891e-6	MES
AACY020288370.770.2267	Bacteria;Actinobacteria;Acidimicrobiia;Acidimicrobiales;Sva0996 marine group	Actinobacteria	Prokaryote	0.006764107336770457	EPI
AACY020292957.227.1544	Bacteria;Parcubacteria	Parcubacteria	Prokaryote	0.17726989275924657	UBI
AACY020294209.1241.2637	Bacteria;Proteobacteria;Gammaproteobacteria;Cellvibrionales;Halieaceae;Luminiphilus	Gammaproteobacteria	Prokaryote	0.6138447268099015	UBI
AACY020295835.2107.3611	Bacteria;Deinococcus-Thermus;Deinococci;Deinococcales;Trueperaceae;Truepera	Deinococcus-Thermus	Prokaryote	0.6138447268099015	UBI
AACY020302266.213.1678	Bacteria;Proteobacteria;Alphaproteobacteria;Rhodospirillales;Rhodospirillaceae;Tistlia	Alphaproteobacteria	Prokaryote	0.6255013553675298	UBI
AACY020310490.1043.2549	Bacteria;Planctomycetes;Planctomycetacia;Planctomycetales;Planctomycetaceae;uncultured	Planctomycetes	Prokaryote	0.6138447268099015	UBI
AACY020311334.1.1454	Bacteria;Bacteroidetes;Flavobacteriia;Flavobacteriales;Cryomorphaceae;Owenweeksia	Bacteroidetes	Prokaryote	0.9617242346023546	UBI
AACY020311632.2028.3468	Bacteria;Proteobacteria;Alphaproteobacteria;Rhodobacterales;Rhodobacteraceae;uncultured	Alphaproteobacteria	Prokaryote	0.6138447268099015	UBI
AACY020324837.147.1652	Bacteria;Bacteroidetes;Flavobacteriia;Flavobacteriales;Flavobacteriaceae;NS4 marine group	Bacteroidetes	Prokaryote	0.009243256366011353	EPI
AACY020371335.89.1595	Bacteria;Proteobacteria;Gammaproteobacteria;Gammaproteobacteria Incertae Sedis;Unknown Family;uncultured	Gammaproteobacteria	Prokaryote	0.0028441175443073737	EPI
AACY020393406.361.1862	Bacteria;Proteobacteria;Gammaproteobacteria;Oceanospirillales;SAR86 clade	Gammaproteobacteria	Prokaryote	3.245105608235176e-4	EPI
AACY020398456.2130.3630	Bacteria;Proteobacteria;Gammaproteobacteria;Oceanospirillales;SAR86 clade	Gammaproteobacteria	Prokaryote	7.387314298520736e-5	EPI
AACY020403290.735.2190	Bacteria;Proteobacteria;Alphaproteobacteria;SAR11 clade;Deep 1	Alphaproteobacteria	Prokaryote	0.8423458979982623	UBI
AACY020430088.197.1720	Bacteria;Proteobacteria;AEGEAN-245	AEGEAN-245	Prokaryote	0.8068005677422201	UBI
AACY020443294.193.1674	Bacteria;Proteobacteria;Alphaproteobacteria;Rhodospirillales;Rhodospirillaceae;uncultured	Alphaproteobacteria	Prokaryote	4.012209976675977e-5	EPI
AACY020454769.289.1798	Bacteria;Bacteroidetes;Flavobacteriia;Flavobacteriales;Flavobacteriaceae;NS5 marine group	Bacteroidetes	Prokaryote	0.00915325052192327	EPI
AACY020458202.2977.4452	Bacteria;Proteobacteria;Alphaproteobacteria;Rhodospirillales;Rhodospirillaceae;AEGEAN-169 marine group	Alphaproteobacteria	Prokaryote	0.01951623271760617	EPI
AACY020458788.943.2444	Bacteria;Bacteroidetes;Flavobacteriia;Flavobacteriales;Flavobacteriaceae;NS2b marine group	Bacteroidetes	Prokaryote	0.8486891898376713	UBI
AACY020481938.3418.4929	Bacteria;Proteobacteria;Gammaproteobacteria;Oceanospirillales;SAR86 clade	Gammaproteobacteria	Prokaryote	1.622163183081789e-4	EPI
AACY020487638.121.1594	Bacteria;Proteobacteria;Alphaproteobacteria;Rhodospirillales;Rhodospirillaceae;AEGEAN-169 marine group	Alphaproteobacteria	Prokaryote	0.0144652068700612	EPI
AACY020490277.719.2228	Bacteria;Bacteroidetes;Flavobacteriia;Flavobacteriales;Flavobacteriaceae;NS5 marine group	Bacteroidetes	Prokaryote	1.4989024300531456e-5	EPI
AACY020495408.613.2120	Bacteria;Bacteroidetes;Flavobacteriia;Flavobacteriales;Flavobacteriaceae;NS4 marine group	Bacteroidetes	Prokaryote	7.427354759307101e-6	EPI
AACY020518560.687.2227	Bacteria;Marinimicrobia (SAR406 clade)	Marinimicrobia (SAR406 clade)	Prokaryote	1.818340406572731e-5	EPI
AACY020521239.1.1481	Archaea;Woesearchaeota (DHVEG-6)	Woesearchaeota (DHVEG-6)	Prokaryote	0.015151097581710887	OMZ
AACY020544257.531.2038	Bacteria;Bacteroidetes;Flavobacteriia;Flavobacteriales;Cryomorphaceae;Fluviicola	Bacteroidetes	Prokaryote	0.003843286657482366	EPI
AACY020545456.443.1983	Bacteria;Marinimicrobia (SAR406 clade)	Marinimicrobia (SAR406 clade)	Prokaryote	5.426320602227272e-6	EPI
AACY020548802.136.1646	Bacteria;Bacteroidetes;Flavobacteriia;Flavobacteriales;Flavobacteriaceae;NS5 marine group	Bacteroidetes	Prokaryote	0.029061142374815118	EPI
AACY020549891.3846.5359	Bacteria;Proteobacteria;Gammaproteobacteria;Oceanospirillales;SAR86 clade	Gammaproteobacteria	Prokaryote	0.00508828863276375	EPI
AACY020551516.3485.4953	Bacteria;Proteobacteria;Alphaproteobacteria;SAR11 clade;Surface 4	Alphaproteobacteria	Prokaryote	0.06197719068656147	UBI
AACY020552977.734.2233	Bacteria;Bacteroidetes;Cytophagia;Cytophagales;Flammeovirgaceae;Marinoscillum	Bacteroidetes	Prokaryote	2.541653613163669e-5	EPI
AACY020553637.768.2309	Bacteria;Marinimicrobia (SAR406 clade)	Marinimicrobia (SAR406 clade)	Prokaryote	4.2408848831793236e-5	EPI
AACY020553861.2031.3562	Bacteria;Proteobacteria;Gammaproteobacteria;Oceanospirillales;SAR86 clade	Gammaproteobacteria	Prokaryote	0.0010058323399329753	EPI
AACY020555764.489.1966	Bacteria;Proteobacteria;Alphaproteobacteria;Rhizobiales;PS1 clade	Alphaproteobacteria	Prokaryote	4.372211030520022e-6	EPI
AACY020555882.2572.4023	Archaea;Euryarchaeota;Thermoplasmata;Thermoplasmatales;Marine Group II	Euryarchaeota	Prokaryote	1.3332224155523215e-4	EPI
AACY020556376.977.2486	Bacteria;Bacteroidetes;Flavobacteriia;Flavobacteriales;Flavobacteriaceae;NS5 marine group	Bacteroidetes	Prokaryote	0.001032845002562439	EPI
AACY020558197.3281.4799	Bacteria;Proteobacteria;Gammaproteobacteria;Oceanospirillales;Litoricolaceae;Litoricola	Gammaproteobacteria	Prokaryote	0.41552026655116503	UBI
AACY020562322.3851.5364	Bacteria;Proteobacteria;Gammaproteobacteria;Oceanospirillales;SAR86 clade	Gammaproteobacteria	Prokaryote	5.440131004801863e-4	EPI
AACY020563509.792.2305	Bacteria;Proteobacteria;Gammaproteobacteria;Oceanospirillales;SAR86 clade	Gammaproteobacteria	Prokaryote	8.370489958554475e-5	EPI
AACY020564058.27.1569	Bacteria;Marinimicrobia (SAR406 clade)	Marinimicrobia (SAR406 clade)	Prokaryote	0.6255013553675298	UBI
AACY023372270.147.1550	Bacteria;Proteobacteria;Gammaproteobacteria;Thiotrichales;Thiotrichales Incertae Sedis;Candidatus Endoecteinascidia	Gammaproteobacteria	Prokaryote	0.8291545387451048	UBI
AACY023403887.141.1584	Bacteria;Proteobacteria;Alphaproteobacteria;Rhodobacterales;Rhodobacteraceae;uncultured	Alphaproteobacteria	Prokaryote	0.6255013553675298	UBI
AACY023524552.82.1556	Bacteria;Proteobacteria;Alphaproteobacteria;Rhizobiales;PS1 clade	Alphaproteobacteria	Prokaryote	5.140543952449541e-4	EPI
AACY023749576.260.1668	Bacteria;Gracilibacteria	Gracilibacteria	Prokaryote	0.6255013553675298	UBI
AACY023776576.251.1545	Bacteria;Proteobacteria;Alphaproteobacteria;Rhodospirillales;Rhodospirillaceae;uncultured	Alphaproteobacteria	Prokaryote	0.34922578683275785	UBI
AACY023820409.144.1393	Bacteria;Bacteroidetes;ML602M-17	Bacteroidetes	Prokaryote	0.7964171863933716	UBI
AACY023835578.1.1360	Bacteria;Proteobacteria;Alphaproteobacteria;Rickettsiales;SM2D12	Alphaproteobacteria	Prokaryote	0.688301781958726	UBI
AACY023843224.1.1440	Bacteria;Proteobacteria;Alphaproteobacteria;Alphaproteobacteria Incertae Sedis;Unknown Family;uncultured	Alphaproteobacteria	Prokaryote	0.4825504563028969	UBI
AACY023843647.64.1264	Bacteria;Proteobacteria;Deltaproteobacteria;Bdellovibrionales;Bacteriovoracaceae;Peredibacter	Deltaproteobacteria	Prokaryote	0.41552026655116503	UBI
AACY023859826.38.1493	Bacteria;Proteobacteria;Alphaproteobacteria;SAR11 clade;Surface 1	Alphaproteobacteria	Prokaryote	3.048846208830601e-6	EPI
AACY023936572.36.1480	Bacteria;Proteobacteria;Alphaproteobacteria;Rickettsiales;SAR116 clade	Alphaproteobacteria	Prokaryote	0.2607289978682528	UBI
AACY023937770.20.1486	Bacteria;Cyanobacteria;Cyanobacteria;SubsectionI;FamilyI;Prochlorococcus	Cyanobacteria	Prokaryote	0.03445464694845203	EPI
AACY023938188.20.1536	Bacteria;Proteobacteria;Gammaproteobacteria;Oceanospirillales;SAR86 clade	Gammaproteobacteria	Prokaryote	0.6138447268099015	UBI
AACY023938218.20.1535	Bacteria;Proteobacteria;Gammaproteobacteria;Oceanospirillales;Oceanospirillaceae;Pseudohongiella	Gammaproteobacteria	Prokaryote	3.048846208830601e-6	EPI
AACY023938893.20.1523	Bacteria;Bacteroidetes;Flavobacteriia;Flavobacteriales;NS9 marine group	Bacteroidetes	Prokaryote	4.083730261573492e-4	EPI
AACY024102418.157.1623	Bacteria;Proteobacteria;Alphaproteobacteria;Rhodospirillales;Rhodospirillaceae;AEGEAN-169 marine group	Alphaproteobacteria	Prokaryote	1.4959965891112605e-5	EPI
AAMO01000005.167902.169347	Bacteria;Proteobacteria;Alphaproteobacteria;Rhodobacterales;Rhodobacteraceae;Oceanicola;Pseudooceanicola batsensis HTCC2597	Alphaproteobacteria	Prokaryote	0.6255013553675298	UBI
AAMQ01000012.1.1850	Bacteria;Proteobacteria;Alphaproteobacteria;Caulobacterales;Hyphomonadaceae;Oceanicaulis;Oceanicaulis sp. HTCC2633	Alphaproteobacteria	Prokaryote	0.7015518954492649	UBI
AANC01000011.208.1734	Bacteria;Bacteroidetes;Flavobacteriia;Flavobacteriales;Flavobacteriaceae;Leeuwenhoekiella;Leeuwenhoekiella blandensis MED217	Bacteroidetes	Prokaryote	6.750372816338624e-4	Core MES
AANE01000003.167573.169112	Bacteria;Proteobacteria;Gammaproteobacteria;Oceanospirillales;Oceanospirillaceae;Marinomonas;Marinomonas sp. MED121	Gammaproteobacteria	Prokaryote	0.6138447268099015	UBI
AANZ01000021.102759.104249	Bacteria;Planctomycetes;Planctomycetacia;Planctomycetales;Planctomycetaceae;Blastopirellula;Blastopirellula marina DSM 3645	Planctomycetes	Prokaryote	0.6255013553675298	UBI
AAVV01000015.29618.31150	Bacteria;Proteobacteria;Gammaproteobacteria;Cellvibrionales;Halieaceae;Luminiphilus;marine gamma proteobacterium HTCC2080	Gammaproteobacteria	Prokaryote	0.6255013553675298	UBI
AAYA01000001.38603.40031	Bacteria;Proteobacteria;Alphaproteobacteria;Rhodobacterales;Rhodobacteraceae;Sagittula;Sagittula stellata E-37	Alphaproteobacteria	Prokaryote	0.5168152688502115	UBI
AB013271.1.1517	Bacteria;Hydrogenedentes;uncultured bacterium	Hydrogenedentes	Prokaryote	0.41552026655116503	UBI
AB013824.1.1531	Bacteria;Proteobacteria;Gammaproteobacteria;Alteromonadales;Shewanellaceae;Psychrobium;uncultured gamma proteobacterium	Gammaproteobacteria	Prokaryote	0.6138447268099015	UBI
AB015255.1.1511	Bacteria;Proteobacteria;Gammaproteobacteria;Legionellales;Coxiellaceae;Coxiella;uncultured gamma proteobacterium	Gammaproteobacteria	Prokaryote	0.6255013553675298	UBI
AB015263.1.1483	Bacteria;Bacteroidetes;Cytophagia;Cytophagales;Flammeovirgaceae;uncultured;uncultured Cytophaga sp.	Bacteroidetes	Prokaryote	0.06197719068656147	UBI
AB015519.1.1494	Bacteria;Proteobacteria;Gammaproteobacteria;Cellvibrionales;Spongiibacteraceae;BD1-7 clade;uncultured gamma proteobacterium	Gammaproteobacteria	Prokaryote	0.41552026655116503	UBI
AB015528.1.1485	Bacteria;Bacteroidetes;Cytophagia;Cytophagales;Flammeovirgaceae;uncultured;uncultured Cytophaga sp.	Bacteroidetes	Prokaryote	0.41552026655116503	UBI
AB015541.1.1497	Bacteria;Proteobacteria;Gammaproteobacteria;Cellvibrionales;Cellvibrionaceae;uncultured;uncultured gamma proteobacterium	Gammaproteobacteria	Prokaryote	0.41552026655116503	UBI
AB015544.1.1516	Bacteria;Planctomycetes;Phycisphaerae;MSBL9;uncultured bacterium	Planctomycetes	Prokaryote	0.41552026655116503	UBI
AB015569.1.1420	Bacteria;Parcubacteria;uncultured bacterium	Parcubacteria	Prokaryote	0.5478305700231141	UBI
AB015937.1.1497	Bacteria;Bacteroidetes;Cytophagia;Cytophagales;Flammeovirgaceae;Imperialibacter;Microscilla sp. Nano 1	Bacteroidetes	Prokaryote	0.6138447268099015	UBI
AB016052.1.1528	Bacteria;Proteobacteria;Gammaproteobacteria;Oceanospirillales;Halomonadaceae;Halomonas;Halomonas sp. NIBH P1H22	Gammaproteobacteria	Prokaryote	0.7127634379462742	UBI
AB016054.1.1536	Bacteria;Proteobacteria;Gammaproteobacteria;Pseudomonadales;Moraxellaceae;Psychrobacter;Psychrobacter pacificensis	Gammaproteobacteria	Prokaryote	0.6138447268099015	UBI
AB016055.1.1531	Bacteria;Proteobacteria;Gammaproteobacteria;Pseudomonadales;Moraxellaceae;Psychrobacter;Psychrobacter pacificensis	Gammaproteobacteria	Prokaryote	0.6138447268099015	UBI
AB016268.1.1524	Bacteria;Proteobacteria;Gammaproteobacteria;Alteromonadales;Pseudoalteromonadaceae;Pseudoalteromonas;Alteromonas sp.	Gammaproteobacteria	Prokaryote	0.7127634379462742	UBI
AB019752.1.1370	Archaea;Woesearchaeota (DHVEG-6);unidentified archaeon	Woesearchaeota (DHVEG-6)	Prokaryote	0.029596016199248475	OMZ
AB019753.1.1368	Archaea;Woesearchaeota (DHVEG-6);unidentified archaeon	Woesearchaeota (DHVEG-6)	Prokaryote	0.0010926906993133285	OMZ
AB019755.1.1375	Archaea;Woesearchaeota (DHVEG-6);unidentified archaeon	Woesearchaeota (DHVEG-6)	Prokaryote	0.41552026655116503	UBI
AB019756.1.1375	Archaea;Woesearchaeota (DHVEG-6);unidentified archaeon	Woesearchaeota (DHVEG-6)	Prokaryote	0.029596016199248475	OMZ
AB021704.1.1333	Bacteria;Proteobacteria;Gammaproteobacteria;KI89A clade;uncultured marine bacterium	Gammaproteobacteria	Prokaryote	0.08652172760159497	UBI
AB023361.1.1511	Bacteria;Actinobacteria;Actinobacteria;Micrococcales;Demequinaceae;Demequina;Cellulomonas sp. IFO16240	Actinobacteria	Prokaryote	0.7280508778641765	UBI
AB023370.1.1505	Bacteria;Actinobacteria;Actinobacteria;Micrococcales;Microbacteriaceae;Microbacterium;Microbacterium sp. IFO 16249	Actinobacteria	Prokaryote	0.19744544903094724	UBI
AB023373.1.1434	Bacteria;Actinobacteria;Actinobacteria;Corynebacteriales;Mycobacteriaceae;Mycobacterium;Mycobacterium sp. IFO16252	Actinobacteria	Prokaryote	0.6255013553675298	UBI
AB026946.1.1512	Bacteria;Proteobacteria;Gammaproteobacteria;Alteromonadales;Alteromonadaceae;Marinobacter;Marinobacter sp. NK-1	Gammaproteobacteria	Prokaryote	0.41552026655116503	UBI
AB035555.1.1503	Bacteria;Proteobacteria;Gammaproteobacteria;Alteromonadales;Alteromonadaceae;uncultured;uncultured marine bacterium	Gammaproteobacteria	Prokaryote	0.6255013553675298	UBI
AB035556.1.1479	Bacteria;Bacteroidetes;Flavobacteriia;Flavobacteriales;Flavobacteriaceae;Kordia;uncultured marine bacterium	Bacteroidetes	Prokaryote	0.6255013553675298	UBI
AB038023.1.1511	Bacteria;Proteobacteria;Gammaproteobacteria;Vibrionales;Vibrionaceae;Enterovibrio;Vibrio sp. EN276	Gammaproteobacteria	Prokaryote	0.6255013553675298	UBI
AB042413.1.1467	Bacteria;Proteobacteria;Gammaproteobacteria;Oceanospirillales;SUP05 cluster;Maorithyas hadalis gill thioautotrophic symbiont I	Gammaproteobacteria	Prokaryote	0.41552026655116503	UBI
AB053125.1.1535	Bacteria;Proteobacteria;Gammaproteobacteria;Oceanospirillales;Alcanivoracaceae;Alcanivorax;Alcanivorax sp. I4	Gammaproteobacteria	Prokaryote	0.41552026655116503	UBI
AB053126.1.1535	Bacteria;Proteobacteria;Gammaproteobacteria;Oceanospirillales;Alcanivoracaceae;Alcanivorax;Alcanivorax sp. I2	Gammaproteobacteria	Prokaryote	0.6138447268099015	UBI
AB053131.1.1534	Bacteria;Proteobacteria;Gammaproteobacteria;Oceanospirillales;Alcanivoracaceae;Alcanivorax;Alcanivorax sp. Tak-1	Gammaproteobacteria	Prokaryote	0.41552026655116503	UBI
AB054157.1.1410	Bacteria;Proteobacteria;Alphaproteobacteria;Rickettsiales;SAR116 clade;uncultured alpha proteobacterium HOC23	Alphaproteobacteria	Prokaryote	0.6255013553675298	UBI
AB055794.1.1498	Bacteria;Proteobacteria;Gammaproteobacteria;Alteromonadales;Pseudoalteromonadaceae;Pseudoalteromonas;Pseudoalteromonas sp. Edeep-1	Gammaproteobacteria	Prokaryote	0.6255013553675298	UBI
AB058899.1.1479	Bacteria;Bacteroidetes;Sphingobacteriia;Sphingobacteriales;Saprospiraceae;Aureispira;Saprospira sp. SS90-1	Bacteroidetes	Prokaryote	0.41552026655116503	UBI
AB058905.1.1486	Bacteria;Bacteroidetes;Flavobacteriia;Flavobacteriales;Flavobacteriaceae;Tenacibaculum;Flexibacter sp. IUB42	Bacteroidetes	Prokaryote	0.41552026655116503	UBI
AB058911.1.1508	Bacteria;Proteobacteria;Gammaproteobacteria;Legionellales;Coxiellaceae;Coxiella;Legionella sp. IUB43	Gammaproteobacteria	Prokaryote	0.5478305700231141	UBI
AB073590.1.1392	Bacteria;Bacteroidetes;Flavobacteriia;Flavobacteriales;Flavobacteriaceae;Algibacter;Cytophaga sp. I-1858	Bacteroidetes	Prokaryote	0.6138447268099015	UBI
AB078056.1.1483	Bacteria;Bacteroidetes;Cytophagia;Cytophagales;Cytophagaceae;Flexibacter;Flexibacter litoralis	Bacteroidetes	Prokaryote	0.6138447268099015	UBI
AB078073.1.1475	Bacteria;Bacteroidetes;Cytophagia;Cytophagales;Flammeovirgaceae;Fulvivirga;Marivirga tractuosa	Bacteroidetes	Prokaryote	0.6138447268099015	UBI
AB078079.1.1474	Bacteria;Bacteroidetes;Cytophagia;Cytophagales;Flammeovirgaceae;Marinoscillum;Marinoscillum furvescens	Bacteroidetes	Prokaryote	0.6255013553675298	UBI
AB078082.1.1479	Bacteria;Bacteroidetes;Cytophagia;Cytophagales;Flammeovirgaceae;uncultured;Marivirga sericea	Bacteroidetes	Prokaryote	0.6138447268099015	UBI
AB079635.1.1427	Bacteria;Proteobacteria;Alphaproteobacteria;Rhodobacterales;Rhodobacteraceae;Rhodovulum;Rhodovulum strictum	Alphaproteobacteria	Prokaryote	0.6138447268099015	UBI
AB086226.1.1529	Bacteria;Proteobacteria;Gammaproteobacteria;Alteromonadales;Alteromonadaceae;Alteromonas;biphenyl-degrading bacterium BP-PH	Gammaproteobacteria	Prokaryote	0.6138447268099015	UBI
AB086227.1.1537	Bacteria;Proteobacteria;Gammaproteobacteria;Oceanospirillales;Oceanospirillaceae;Neptuniibacter;Neptuniibacter sp. CAR-SF	Gammaproteobacteria	Prokaryote	0.6138447268099015	UBI
AB086228.1.1536	Bacteria;Proteobacteria;Gammaproteobacteria;Thiotrichales;Piscirickettsiaceae;Cycloclasticus;dibenzofuran-degrading bacterium DBF-MAK	Gammaproteobacteria	Prokaryote	0.010360616815506627	EPI
AB088635.1.1497	Bacteria;Bacteroidetes;Sphingobacteriia;Sphingobacteriales;Saprospiraceae;Aureispira;Saprospira sp. SS98-5	Bacteroidetes	Prokaryote	0.41552026655116503	UBI
AB094458.1.1462	Bacteria;Proteobacteria;Gammaproteobacteria;Pseudomonadales;Moraxellaceae;Psychrobacter;Psychrobacter sp. MJYP.25.32	Gammaproteobacteria	Prokaryote	0.6138447268099015	UBI
AB099939.1.1297	Bacteria;Proteobacteria;Gammaproteobacteria;Oceanospirillales;SUP05 cluster;uncultured bacterium	Gammaproteobacteria	Prokaryote	0.41552026655116503	UBI
AB099987.1.1200	Bacteria;Proteobacteria;Alphaproteobacteria;Rhodospirillales;Rhodospirillaceae;uncultured;uncultured bacterium	Alphaproteobacteria	Prokaryote	0.6255013553675298	UBI
AB099992.1.1425	Archaea;Thaumarchaeota;Marine Group I;Unknown Order;Unknown Family;Candidatus Nitrosopumilus;uncultured bacterium	Thaumarchaeota	Prokaryote	0.049963568305401634	Core MES
AB100003.1.1328	Bacteria;Proteobacteria;Epsilonproteobacteria;Campylobacterales;Campylobacteraceae;Arcobacter;uncultured bacterium	Epsilonproteobacteria	Prokaryote	0.41552026655116503	UBI
AB100005.1.1406	Bacteria;Planctomycetes;Planctomycetacia;Planctomycetales;Planctomycetaceae;uncultured;uncultured bacterium	Planctomycetes	Prokaryote	0.6138447268099015	UBI
AB111107.1.1452	Bacteria;Proteobacteria;Alphaproteobacteria;Rhodospirillales;Rhodospirillaceae;Telmatospirillum;proteobacterium LS-1	Alphaproteobacteria	Prokaryote	0.6255013553675298	UBI
AB112465.1.1450	Bacteria;Proteobacteria;Alphaproteobacteria;Sphingomonadales;Sphingomonadaceae;Sphingobium;uncultured alpha proteobacterium	Alphaproteobacteria	Prokaryote	0.007947291378670404	MES
AB116488.1.991	Archaea;Bathyarchaeota;uncultured crenarchaeote	Bathyarchaeota	Prokaryote	0.6255013553675298	UBI
AB118230.1.1486	Bacteria;Bacteroidetes;Flavobacteriia;Flavobacteriales;Flavobacteriaceae;Empedobacter;Flavobacterium sp. PAMU-2.98	Bacteroidetes	Prokaryote	0.6138447268099015	UBI
AB125062.1.1482	Bacteria;Bacteroidetes;Flavobacteriia;Flavobacteriales;Cryomorphaceae;Owenweeksia;Owenweeksia hongkongensis	Bacteroidetes	Prokaryote	0.5400296687567899	UBI
AB125367.1.1472	Bacteria;Proteobacteria;Gammaproteobacteria;Pseudomonadales;Pseudomonadaceae;Pseudomonas;Pseudomonas pachastrellae	Gammaproteobacteria	Prokaryote	0.3212717336758353	UBI
AB128884.1.1520	Bacteria;Proteobacteria;Deltaproteobacteria;Myxococcales;27F-1492R;uncultured bacterium	Deltaproteobacteria	Prokaryote	0.6138447268099015	UBI
AB128892.1.1504	Bacteria;Proteobacteria;Betaproteobacteria;Burkholderiales;Comamonadaceae;Aquabacterium;uncultured bacterium	Betaproteobacteria	Prokaryote	0.6138447268099015	UBI
AB159202.1.1413	Bacteria;Proteobacteria;Alphaproteobacteria;Rhodobacterales;Rhodobacteraceae;Roseovarius;iodide-oxidizing bacterium YS-11	Alphaproteobacteria	Prokaryote	0.6138447268099015	UBI
AB167063.1.1460	Bacteria;Proteobacteria;Gammaproteobacteria;Oceanospirillales;Halomonadaceae;Halomonas;Halomonas sp. SB J93	Gammaproteobacteria	Prokaryote	0.41552026655116503	UBI
AB176120.1.1475	Bacteria;Proteobacteria;Gammaproteobacteria;Alteromonadales;Alteromonadaceae;Alteromonas;uncultured bacterium	Gammaproteobacteria	Prokaryote	0.6255013553675298	UBI
AB176133.1.1513	Bacteria;Proteobacteria;Gammaproteobacteria;Alteromonadales;Alteromonadaceae;Alteromonas;uncultured bacterium	Gammaproteobacteria	Prokaryote	0.6138447268099015	UBI
AB176152.1.1395	Bacteria;Proteobacteria;Gammaproteobacteria;Alteromonadales;Alteromonadaceae;Alteromonas;uncultured bacterium	Gammaproteobacteria	Prokaryote	0.5478305700231141	UBI
AB176155.1.1402	Bacteria;Proteobacteria;Gammaproteobacteria;Alteromonadales;Alteromonadaceae;Alteromonas;uncultured bacterium	Gammaproteobacteria	Prokaryote	0.6255013553675298	UBI
AB176169.1.1482	Bacteria;Proteobacteria;Alphaproteobacteria;Sphingomonadales;Sphingomonadaceae;Sphingobium;uncultured bacterium	Alphaproteobacteria	Prokaryote	0.41552026655116503	UBI
AB176554.1.1515	Bacteria;Proteobacteria;Gammaproteobacteria;Thiotrichales;Thiotrichales Incertae Sedis;Fangia;Fangia hongkongensis	Gammaproteobacteria	Prokaryote	0.6493560432444951	UBI
AB176674.1.1504	Bacteria;Bacteroidetes;Flavobacteriia;Flavobacteriales;Cryomorphaceae;Lishizhenia;Lishizhenia caseinilytica	Bacteroidetes	Prokaryote	0.7127634379462742	UBI
AB177126.1.1378	Bacteria;Chloroflexi;Dehalococcoidia;GIF9;uncultured bacterium	Chloroflexi	Prokaryote	0.41552026655116503	UBI
AB177127.1.1416	Bacteria;Proteobacteria;Deltaproteobacteria;Desulfarculales;Desulfarculaceae;Desulfatiglans;uncultured bacterium	Deltaproteobacteria	Prokaryote	0.13379577696891748	UBI
AB177128.1.1412	Bacteria;Proteobacteria;Deltaproteobacteria;Desulfobacterales;Desulfobulbaceae;uncultured;uncultured bacterium	Deltaproteobacteria	Prokaryote	0.41552026655116503	UBI
AB177139.1.1478	Bacteria;Aerophobetes;uncultured bacterium	Aerophobetes	Prokaryote	0.41552026655116503	UBI
AB177172.1.1432	Bacteria;Aminicenantes;uncultured bacterium	Aminicenantes	Prokaryote	0.6255013553675298	UBI
AB177189.1.1385	Bacteria;Chloroflexi;Dehalococcoidia;Sh765B-AG-111;uncultured bacterium	Chloroflexi	Prokaryote	0.41552026655116503	UBI
AB177202.1.1415	Bacteria;Planctomycetes;Phycisphaerae;MSBL9;uncultured bacterium	Planctomycetes	Prokaryote	0.41552026655116503	UBI
AB177208.1.1416	Bacteria;Latescibacteria;Latescibacteria Incertae Sedis;Unknown Order;Unknown Family;Candidatus Latescibacter;uncultured bacterium	Latescibacteria	Prokaryote	0.41552026655116503	UBI
AB177210.1.1369	Bacteria;Chloroflexi;Dehalococcoidia;Sh765B-AG-111;uncultured bacterium	Chloroflexi	Prokaryote	0.13379577696891748	UBI
AB177213.1.1399	Bacteria;Fibrobacteres;Chitinivibrionia;possible order 07;uncultured bacterium	Fibrobacteres	Prokaryote	0.6138447268099015	UBI
AB177330.1.1251	Bacteria;Latescibacteria;Latescibacteria Incertae Sedis;Unknown Order;Unknown Family;Candidatus Latescibacter;uncultured bacterium	Latescibacteria	Prokaryote	0.41552026655116503	UBI
AB183512.1.1512	Bacteria;Proteobacteria;Gammaproteobacteria;Alteromonadales;Shewanellaceae;Shewanella;Shewanella sp. T5302	Gammaproteobacteria	Prokaryote	0.41552026655116503	UBI
AB189336.1.1481	Bacteria;Chloroflexi;Anaerolineae;Anaerolineales;Anaerolineaceae;Ornatilinea;uncultured Chloroflexi bacterium	Chloroflexi	Prokaryote	0.41552026655116503	UBI
AB189345.1.1469	Bacteria;Proteobacteria;Alphaproteobacteria;Rhodospirillales;Rhodospirillaceae;uncultured;uncultured Parvibaculum sp.	Alphaproteobacteria	Prokaryote	0.13017239986657989	UBI
AB189348.1.1514	Bacteria;Proteobacteria;Gammaproteobacteria;Oceanospirillales;Alcanivoracaceae;Kangiella;uncultured Methylobacter sp.	Gammaproteobacteria	Prokaryote	0.6138447268099015	UBI
AB189349.1.1479	Bacteria;Proteobacteria;Deltaproteobacteria;SAR324 clade(Marine group B);uncultured delta proteobacterium	Deltaproteobacteria	Prokaryote	0.41552026655116503	UBI
AB189357.1.1482	Bacteria;Proteobacteria;Gammaproteobacteria;Gammaproteobacteria Incertae Sedis;Unknown Family;Thioprofundum;uncultured Codakia orbicularis gill symbiont	Gammaproteobacteria	Prokaryote	0.6255013553675298	UBI
AB192070.1.1375	Bacteria;Proteobacteria;Deltaproteobacteria;Rs-K70 termite group;uncultured delta proteobacterium	Deltaproteobacteria	Prokaryote	0.6255013553675298	UBI
AB192283.1.1323	Bacteria;Proteobacteria;Alphaproteobacteria;Rickettsiales;Rickettsiales Incertae Sedis;Candidatus Hepatincola;uncultured alpha proteobacterium	Alphaproteobacteria	Prokaryote	0.6138447268099015	UBI
AB193901.1.1435	Bacteria;Proteobacteria;Alphaproteobacteria;Rickettsiales;S25-593;uncultured bacterium	Alphaproteobacteria	Prokaryote	8.006397223487832e-6	Core MES
AB193903.1.1434	Bacteria;Proteobacteria;Alphaproteobacteria;SAR11 clade;Deep 1;uncultured bacterium	Alphaproteobacteria	Prokaryote	0.07740449794317354	UBI
AB193918.1.1524	Bacteria;Marinimicrobia (SAR406 clade);uncultured bacterium	Marinimicrobia (SAR406 clade)	Prokaryote	3.0198464298746e-6	Core MES
AB193920.1.1472	Bacteria;Chloroflexi;SAR202 clade;uncultured bacterium	Chloroflexi	Prokaryote	5.986362038274731e-4	MES
AB193954.1.1469	Bacteria;Proteobacteria;Epsilonproteobacteria;Campylobacterales;Helicobacteraceae;Sulfurovum;uncultured bacterium	Epsilonproteobacteria	Prokaryote	4.2342604051761164e-4	EPI
AB193958.1.1441	Archaea;Thaumarchaeota;Marine Group I;uncultured archaeon	Thaumarchaeota	Prokaryote	2.622926948069617e-6	Core MES
AB193975.1.1441	Archaea;Thaumarchaeota;Marine Group I;uncultured archaeon	Thaumarchaeota	Prokaryote	3.006415187869246e-6	Core MES
AB193977.1.1470	Archaea;Thaumarchaeota;Marine Benthic Group A;uncultured archaeon	Thaumarchaeota	Prokaryote	2.6857538391486358e-6	MES
AB193991.1.1443	Archaea;Thaumarchaeota;Marine Group I;uncultured archaeon	Thaumarchaeota	Prokaryote	0.0020323464910505886	MES
AB193994.1.1472	Archaea;Thaumarchaeota;Marine Benthic Group A;uncultured archaeon	Thaumarchaeota	Prokaryote	1.0177858958829022e-5	MES
AB193999.1.1440	Archaea;Thaumarchaeota;Marine Group I;uncultured archaeon	Thaumarchaeota	Prokaryote	1.0799229431683417e-4	Core MES
AB194000.1.1442	Archaea;Thaumarchaeota;Marine Group I;uncultured archaeon	Thaumarchaeota	Prokaryote	2.622926948069617e-6	Core MES
AB202211.1.1453	Bacteria;Proteobacteria;Alphaproteobacteria;Sphingomonadales;Sphingomonadaceae;Sphingomonas;bacterium 072847	Alphaproteobacteria	Prokaryote	0.41552026655116503	UBI
AB202217.1.1420	Bacteria;Proteobacteria;Alphaproteobacteria;Sphingomonadales;Sphingomonadaceae;Sphingopyxis;bacterium 081604	Alphaproteobacteria	Prokaryote	0.41552026655116503	UBI
AB212803.1.1456	Bacteria;Proteobacteria;Gammaproteobacteria;Cellvibrionales;Spongiibacteraceae;Spongiibacter;gamma proteobacterium NEP4	Gammaproteobacteria	Prokaryote	0.6255013553675298	UBI
AB213098.1.1375	Archaea;Thaumarchaeota;Papm3A43;uncultured archaeon	Thaumarchaeota	Prokaryote	0.41552026655116503	UBI
AB213104.1.1342	Archaea;Thaumarchaeota;AK31;uncultured archaeon	Thaumarchaeota	Prokaryote	1.6417157175878584e-4	MES
AB234238.1.1461	Bacteria;Proteobacteria;Alphaproteobacteria;Rhodospirillales;Rhodospirillaceae;Telmatospirillum;uncultured bacterium	Alphaproteobacteria	Prokaryote	0.6138447268099015	UBI
AB234264.1.1517	Bacteria;Proteobacteria;Deltaproteobacteria;Desulfuromonadales;Geobacteraceae;Geobacter;uncultured bacterium	Deltaproteobacteria	Prokaryote	0.14949412844027724	UBI
AB234297.1.1376	Bacteria;Bacteroidetes;Flavobacteriia;Flavobacteriales;Flavobacteriaceae;Tenacibaculum;Pseudoscourfieldia sp. Nak	Bacteroidetes	Prokaryote	0.6255013553675298	UBI
AB238790.1.1469	Bacteria;Proteobacteria;Gammaproteobacteria;Alteromonadales;Alteromonadaceae;Aliiglaciecola;Glaciecola sp. #105	Gammaproteobacteria	Prokaryote	0.6138447268099015	UBI
AB240252.1.1510	Bacteria;Acidobacteria;Subgroup 6;uncultured bacterium	Acidobacteria	Prokaryote	0.6138447268099015	UBI
AB240511.1.1486	Bacteria;Bacteroidetes;Cytophagia;Cytophagales;Cytophagaceae;uncultured;uncultured bacterium	Bacteroidetes	Prokaryote	0.6384997493169475	UBI
AB240740.1.914	Archaea;Thaumarchaeota;Marine Group I;Unknown Order;Unknown Family;Candidatus Nitrosopumilus;uncultured archaeon	Thaumarchaeota	Prokaryote	0.6138447268099015	UBI
AB243796.1.1311	Archaea;Woesearchaeota (DHVEG-6);uncultured euryarchaeote	Woesearchaeota (DHVEG-6)	Prokaryote	0.41552026655116503	UBI
AB245934.1.1461	Bacteria;Bacteroidetes;Sphingobacteriia;Sphingobacteriales;Saprospiraceae;Aureispira;Aureispira marina	Bacteroidetes	Prokaryote	0.5478305700231141	UBI
AB246747.1.1394	Bacteria;Proteobacteria;Alphaproteobacteria;Rhodobacterales;Rhodobacteraceae;Loktanella;Loktanella atrilutea	Alphaproteobacteria	Prokaryote	0.6138447268099015	UBI
AB246769.1.1237	Bacteria;Proteobacteria;Deltaproteobacteria;Myxococcales;Sandaracinaceae;uncultured;myxobacterium SIBN-17	Deltaproteobacteria	Prokaryote	0.7127634379462742	UBI
AB246771.1.1236	Bacteria;Proteobacteria;Deltaproteobacteria;Myxococcales;Phaselicystidaceae;Phaselicystis;myxobacterium AT1-01	Deltaproteobacteria	Prokaryote	0.41552026655116503	UBI
AB247486.1.1485	Bacteria;Proteobacteria;Gammaproteobacteria;Xanthomonadales;Xanthomonadales Incertae Sedis;Candidatus Competibacter;uncultured bacterium	Gammaproteobacteria	Prokaryote	0.6255013553675298	UBI
AB250555.1.1420	Bacteria;Chloroflexi;Anaerolineae;Anaerolineales;Anaerolineaceae;Thermomarinilinea;uncultured bacterium	Chloroflexi	Prokaryote	0.6255013553675298	UBI
AB250557.1.1480	Bacteria;Gemmatimonadetes;BD2-11 terrestrial group;uncultured bacterium	Gemmatimonadetes	Prokaryote	5.547637200141185e-5	OMZ
AB250575.1.1419	Bacteria;Proteobacteria;Deltaproteobacteria;Desulfobacterales;Desulfobacteraceae;uncultured;uncultured bacterium	Deltaproteobacteria	Prokaryote	0.08251120666676179	UBI
AB250582.1.1367	Bacteria;Proteobacteria;Alphaproteobacteria;Rhodospirillales;Rhodospirillaceae;uncultured;uncultured bacterium	Alphaproteobacteria	Prokaryote	0.6255013553675298	UBI
AB250584.1.1410	Bacteria;Proteobacteria;Gammaproteobacteria;Alteromonadales;Colwelliaceae;uncultured;uncultured bacterium	Gammaproteobacteria	Prokaryote	0.7127634379462742	UBI
AB255104.1.1484	Bacteria;Bacteroidetes;Sphingobacteriia;Sphingobacteriales;Sphingobacteriaceae;uncultured;uncultured bacterium	Bacteroidetes	Prokaryote	0.6255013553675298	UBI
AB256005.1.1201	Bacteria;Fibrobacteres;Fibrobacteria;Fibrobacterales;09D2Z46;uncultured Chitinivibrionia bacterium	Fibrobacteres	Prokaryote	0.41552026655116503	UBI
AB276372.1.1535	Bacteria;Proteobacteria;Gammaproteobacteria;Pseudomonadales;Pseudomonadaceae;Pseudomonas;Pseudomonas pseudoalcaligenes	Gammaproteobacteria	Prokaryote	0.6138447268099015	UBI
AB278147.1.1521	Bacteria;Proteobacteria;Deltaproteobacteria;NB1-j;uncultured bacterium	Deltaproteobacteria	Prokaryote	3.0166400442680267e-6	Core MES
AB286026.1.1491	Bacteria;Actinobacteria;Actinobacteria;Micrococcales;Intrasporangiaceae;Marihabitans;actinobacterium ss-Acetyl-04PA2-28e	Actinobacteria	Prokaryote	0.6255013553675298	UBI
AB286596.1.1416	Bacteria;Proteobacteria;Alphaproteobacteria;Rickettsiales;Rickettsiales Incertae Sedis;uncultured;uncultured bacterium	Alphaproteobacteria	Prokaryote	0.6138447268099015	UBI
AB291219.1.1476	Archaea;Euryarchaeota;Halobacteria;Halobacteriales;Halobacteriaceae;Halococcus;haloarchaeon Nie 10-2	Euryarchaeota	Prokaryote	0.6842500996871118	UBI
AB292183.1.1469	Bacteria;Verrucomicrobia;Opitutae;Puniceicoccales;Puniceicoccaceae;Cerasicoccus;Cerasicoccus arenae	Verrucomicrobia	Prokaryote	0.6138447268099015	UBI
AB294317.1.1398	Bacteria;Proteobacteria;Alphaproteobacteria;Rickettsiales;SM2D12;uncultured bacterium	Alphaproteobacteria	Prokaryote	0.6138447268099015	UBI
AB294318.1.1421	Bacteria;Proteobacteria;Alphaproteobacteria;Rickettsiales;Holosporaceae;uncultured;uncultured bacterium	Alphaproteobacteria	Prokaryote	0.6255013553675298	UBI
AB294332.1.1454	Bacteria;Proteobacteria;Gammaproteobacteria;Legionellales;Coxiellaceae;Coxiella;uncultured bacterium	Gammaproteobacteria	Prokaryote	0.6138447268099015	UBI
AB294334.1.1480	Bacteria;Proteobacteria;Deltaproteobacteria;NB1-j;uncultured bacterium	Deltaproteobacteria	Prokaryote	0.6138447268099015	UBI
AB294932.1.1478	Bacteria;Proteobacteria;Gammaproteobacteria;Cellvibrionales;Halieaceae;Haliea;uncultured gamma proteobacterium	Gammaproteobacteria	Prokaryote	0.6255013553675298	UBI
AB294935.1.1446	Bacteria;Verrucomicrobia;WCHB1-41;uncultured Verrucomicrobia bacterium	Verrucomicrobia	Prokaryote	0.6138447268099015	UBI
AB294943.1.1466	Bacteria;Verrucomicrobia;WCHB1-41;uncultured Verrucomicrobia bacterium	Verrucomicrobia	Prokaryote	0.41552026655116503	UBI
AB294949.1.1332	Bacteria;Verrucomicrobia;Verrucomicrobiae;Verrucomicrobiales;Verrucomicrobiaceae;Roseibacillus;uncultured Verrucomicrobia bacterium	Verrucomicrobia	Prokaryote	0.6255013553675298	UBI
AB294953.1.1365	Bacteria;Proteobacteria;Gammaproteobacteria;Methylococcales;uncultured Methylomicrobium sp.	Gammaproteobacteria	Prokaryote	0.41552026655116503	UBI
AB294956.1.1422	Bacteria;Proteobacteria;Deltaproteobacteria;Desulfobacterales;Desulfobulbaceae;uncultured;uncultured Desulfobulbaceae bacterium	Deltaproteobacteria	Prokaryote	0.6255013553675298	UBI
AB294959.1.1392	Bacteria;Proteobacteria;Alphaproteobacteria;Rhodobacterales;Rhodobacteraceae;Roseobacter clade CHAB-I-5 lineage;uncultured Rhodobacterales bacterium	Alphaproteobacteria	Prokaryote	0.7127634379462742	UBI
AB294961.1.1471	Bacteria;Proteobacteria;Gammaproteobacteria;Cellvibrionales;Halieaceae;Parahaliea;uncultured gamma proteobacterium	Gammaproteobacteria	Prokaryote	0.7127634379462742	UBI
AB294973.1.1322	Bacteria;Planctomycetes;Phycisphaerae;Phycisphaerales;Phycisphaeraceae;uncultured planctomycete	Planctomycetes	Prokaryote	0.6138447268099015	UBI
AB297922.1.1501	Bacteria;Verrucomicrobia;Opitutae;Puniceicoccales;Puniceicoccaceae;Pelagicoccus;Pelagicoccus croceus	Verrucomicrobia	Prokaryote	0.13813073117785749	UBI
AB300083.1.1283	Bacteria;Chloroflexi;Dehalococcoidia;vadinBA26;uncultured bacterium	Chloroflexi	Prokaryote	0.41552026655116503	UBI
AB300114.1.1296	Bacteria;Chloroflexi;JG30-KF-CM66;uncultured bacterium	Chloroflexi	Prokaryote	0.13379577696891748	UBI
AB300128.1.1329	Bacteria;Chloroflexi;Dehalococcoidia;vadinBA26;uncultured bacterium	Chloroflexi	Prokaryote	0.41552026655116503	UBI
AB301994.1.906	Archaea;Thaumarchaeota;Marine Group I;uncultured archaeon	Thaumarchaeota	Prokaryote	0.6138447268099015	UBI
AB302357.1.1368	Bacteria;Proteobacteria;Alphaproteobacteria;Rhodobacterales;Rhodobacteraceae;Palleronia;alpha proteobacterium A14	Alphaproteobacteria	Prokaryote	0.41552026655116503	UBI
AB302374.1.1366	Bacteria;Proteobacteria;Alphaproteobacteria;Rhodobacterales;Rhodobacteraceae;Roseovarius;alpha proteobacterium A41	Alphaproteobacteria	Prokaryote	0.6255013553675298	UBI
AB302379.1.1335	Bacteria;Proteobacteria;Alphaproteobacteria;Rhodobacterales;Rhodobacteraceae;Tropicimonas;Tropicimonas isoalkanivorans	Alphaproteobacteria	Prokaryote	0.7127634379462742	UBI
AB302385.1.1332	Bacteria;Proteobacteria;Alphaproteobacteria;Rhodobacterales;Rhodobacteraceae;Jannaschia;alpha proteobacterium B27	Alphaproteobacteria	Prokaryote	0.029596016199248475	MES
AB302386.1.1364	Bacteria;Proteobacteria;Alphaproteobacteria;Rhodobacterales;Rhodobacteraceae;Tranquillimonas;Tranquillimonas alkanivorans	Alphaproteobacteria	Prokaryote	0.6138447268099015	UBI
AB305300.1.1413	Bacteria;Proteobacteria;Gammaproteobacteria;Oceanospirillales;Halomonadaceae;Halomonas;Chromohalobacter sp. Sa11-3XX	Gammaproteobacteria	Prokaryote	0.7127634379462742	UBI
AB305323.1.1317	Bacteria;Proteobacteria;Alphaproteobacteria;Caulobacterales;Hyphomonadaceae;Henriciella;Caulobacter sp. IW1-2CT	Alphaproteobacteria	Prokaryote	8.804268455153593e-4	Core MES
AB329768.1.1313	Archaea;Marine Benthic Group E;uncultured archaeon	Marine Benthic Group E	Prokaryote	0.029596016199248475	OMZ
AB329776.1.1315	Archaea;Marine Benthic Group E;uncultured archaeon	Marine Benthic Group E	Prokaryote	0.13379577696891748	UBI
AB329811.1.1339	Archaea;Thaumarchaeota;AK59;uncultured archaeon	Thaumarchaeota	Prokaryote	0.6138447268099015	UBI
AB329829.1.1081	Archaea;Woesearchaeota (DHVEG-6);uncultured archaeon	Woesearchaeota (DHVEG-6)	Prokaryote	0.6255013553675298	UBI
AB353310.1.1460	Bacteria;Verrucomicrobia;Verrucomicrobiae;Verrucomicrobiales;Rubritaleaceae;Rubritalea;Rubritalea sabuli	Verrucomicrobia	Prokaryote	0.7127634379462742	UBI
AB355061.1.1485	Bacteria;Planctomycetes;Planctomycetacia;Planctomycetales;Planctomycetaceae;uncultured;uncultured bacterium	Planctomycetes	Prokaryote	0.36142215616745543	UBI
AB355065.1.1488	Bacteria;Planctomycetes;Planctomycetacia;Planctomycetales;Planctomycetaceae;uncultured;uncultured bacterium	Planctomycetes	Prokaryote	0.5478305700231141	UBI
AB360448.1.1474	Bacteria;Actinobacteria;Acidimicrobiia;Acidimicrobiales;Iamiaceae;Iamia;Iamia majanohamensis	Actinobacteria	Prokaryote	0.41552026655116503	UBI
AB362701.1.1560	Bacteria;Firmicutes;Bacilli;Bacillales;Bacillaceae;Halolactibacillus;Halolactibacillus miurensis	Firmicutes	Prokaryote	0.6138447268099015	UBI
AB362815.1.1454	Bacteria;Bacteroidetes;Flavobacteriia;Flavobacteriales;Flavobacteriaceae;uncultured;Xanthobacillum maris	Bacteroidetes	Prokaryote	0.41552026655116503	UBI
AB364837.1.1428	Bacteria;Chloroflexi;Dehalococcoidia;Dehalococcoidales;uncultured;uncultured bacterium	Chloroflexi	Prokaryote	0.13379577696891748	UBI
AB364838.1.1423	Bacteria;Chloroflexi;Dehalococcoidia;vadinBA26;uncultured bacterium	Chloroflexi	Prokaryote	0.029596016199248475	OMZ
AB364842.1.1423	Bacteria;Chloroflexi;Dehalococcoidia;FW22;uncultured bacterium	Chloroflexi	Prokaryote	0.41552026655116503	UBI
AB371589.1.1416	Bacteria;Proteobacteria;Alphaproteobacteria;Rhodospirillales;Rhodospirillaceae;uncultured;Rhodospirillaceae bacterium 03PA-Blue-76	Alphaproteobacteria	Prokaryote	0.6255013553675298	UBI
AB372854.1.1464	Bacteria;Verrucomicrobia;Verrucomicrobiae;Verrucomicrobiales;Verrucomicrobiaceae;Haloferula;Haloferula phyci	Verrucomicrobia	Prokaryote	0.6138447268099015	UBI
AB372855.1.1462	Bacteria;Verrucomicrobia;Verrucomicrobiae;Verrucomicrobiales;Verrucomicrobiaceae;Haloferula;Haloferula helveola	Verrucomicrobia	Prokaryote	0.6138447268099015	UBI
AB373956.1.1465	Bacteria;Proteobacteria;Gammaproteobacteria;Alteromonadales;Colwelliaceae;uncultured;Colwelliaceae bacterium 04OKA-12-54	Gammaproteobacteria	Prokaryote	0.6138447268099015	UBI
AB374387.1.1481	Bacteria;Proteobacteria;Alphaproteobacteria;Sphingomonadales;Sphingomonadaceae;Sphingomonas;uncultured endolithic bacterium	Alphaproteobacteria	Prokaryote	0.41552026655116503	UBI
[truncated: 12,461 more rows]

## Sheet: TableS7 pico-Eukaryote OTU ass
ID	Lineage	Taxogroup	Assemblage	p.value.bh	Eco Region
[truncated: 119,849 more rows]
